# Supplementary material for: High‐throughput phenotyping accelerates the dissection of the dynamic genetic architecture of plant growth and yield improvement in rapeseed
Source: Plant Biotechnol J. 2020 May 19;18(11):2345–53. doi: 10.1111/pbi.13396 (PMC7589443; doi:10.1111/pbi.13396)
Supplement: Supplementary file 8 — Table S2 Statistical summary of the 11 developed models for dry weight estimation in 2015–2016 and 2016–2017. [file PBI-18-2345-s005.xlsx]

## Sheet: Sheet1
Table S2 Statistical summary of the 11 developed models for dry weight estimation in 2015-2016 and 2016-2017
Growth season	No.	Model classification	Model	coefficients	Std. Error	t	Sig.	Adjusted R2	MAPE	SDAPE
2015-2016	1	Linear model	DW = a+b×m	a = -3.291	0.589	-5.583	0.000	0.847	35.33%	49.78%
				b = 1.65E-04	0.000	25.703	0.000
	2	Linear model	DW = a+b×n	a = -3.875	0.746	-5.197	0.000	0.785	37.22%	50.43%
				b = 6.65E-05	0.000	20.865	0.000
	3	Linear model	DW = a+b×m+ c×n	a = -3.393	0.635	-5.348	0.000	0.847	35.81%	50.82%
				b = 1.56E-04	0.000	6.922	0.000
				c = 4.20E-06	0.000	0.448	0.655
	4	Linear model	DW = a+b×(m+ n)	a = -3.958	0.679	-5.829	0.000	0.817	37.55%	54.76%
				b = 4.83E-05	0.000	23.107	0.000
	5	Quadratic model	DW = a+b×m+c×m2	a = -1.630	1.040	-1.567	0.120	0.852	25.81%	28.60%
				b = 1.13E-04	0.000	4.051	0.000
				c = 3.10E-10	0.000	-	-
	6	Quadratic model	DW = a+b×n+c×n2	a = -2.617	1.436	-1.823	0.071	0.787	30.59%	34.95%
				b = 5.13E-05	0.000	3.383	0.001
				c = 3.56E-11	0.000	-	-
	7	Exponential	DW = a×eb×m	a = 1.242	0.088	14.071	0.000	0.734	29.07%	32.40%
	8	Exponential	DW = a×eb×n	a = 1.078	0.083	13.042	0.000	0.683	28.78%	29.93%
				b = 8.86E-06	0.000	27.036	0.000
	9	Power model	ln (DW) = a+b×ln (m)	a = -13.942	0.419	-33.255	0.000	0.852	20.37%	21.78%
				b = 1.428	0.038	37.960	0.000
	10	Power model	ln (DW) = a+b×ln (n)	a = -16.854	0.528	-31.920	0.000	0.784	19.86%	20.98%
				b = 1.552	0.044	35.648	0.000
	11	Power model	ln (DW) = a+b×ln (m)+ c×ln (n)	a = -15.180	0.594	-25.541	0.000	0.846	19.20%	20.65%
				b = 0.905	0.187	4.849	0.000
				c = 0.583	0.204	2.859	0.005
2016-2017	1	Linear model	DW = a+b×m	a = -3.193	0.371	-8.613	0.000	0.944	48.63%	127.08%
				b = 1.65E-04	0.000	44.840	0.000
	2	Linear model	DW = a+b×n	a = -4.729	0.677	-6.983	0.000	0.852	70.34%	175.76%
				b = 8.09E-05	0.000	26.167	0.000
	3	Linear model	DW = a+b×m+ c×n	a = -3.195	0.432	-7.397	0.000	0.944	48.66%	127.13%
				b = 1.65E-04	0.000	13.902	0.000
				c = 5.64E-08	0.000	0.009	0.993
	4	Linear model	DW = a+b×(m+ n)	a = -4.577	0.532	-8.606	0.000	0.903	65.04%	174.43%
				b = 5.56E-05	0.000	33.299	0.000
	5	Quadratic model	DW = a+b×m+c×m2	a = -1.870	0.563	-3.319	0.001	0.948	33.49%	73.90%
				b = 1.28E-04	0.000	9.971	0.000
				c = 1.83E-10	0.000	-	-
	6	Quadratic model	DW = a+b×n+c×n2	a = 0.761	0.886	0.859	0.392	0.903	24.74%	26.65%
				b = 3.34E-06	0.000	0.329	0.742
				c = 1.96E-10	0.000	-	-
	7	Exponential	DW = a×eb×m	a = 1.389	0.106	13.066	0.000	0.727	41.15%	59.03%
				b = 1.86E-05	0.000	24.443	0.000
	8	Exponential	DW = a×eb×n	a = 1.004	0.070	14.304	0.000	0.824	30.51%	39.30%
				b = 9.89E-06	0.000	30.996	0.000
	9	Power model	ln (DW) = a+b×ln (m)	a = -12.402	0.354	-35.031	0.000	0.951	20.77%	17.14%
				b = 1.291	0.032	40.524	0.000
	10	Power model	ln (DW) = a+b×ln (n)	a = -15.296	0.447	-34.220	0.000	0.890	24.29%	16.15%
				b = 1.439	0.037	38.555	0.000
	11	Power model	ln (DW) = a+b×ln (m)+ c×ln (n)	a = -13.882	0.465	-29.834	0.000	0.952	19.18%	15.43%
				b = 0.736	0.127	5.784	0.000
				c = 0.639	0.142	4.489	0.000
Note: m is total projected area in side view (TPA_SV); n is total projected area in top view (TPA_TV).
