# Supplementary material for: High‐throughput phenotyping accelerates the dissection of the dynamic genetic architecture of plant growth and yield improvement in rapeseed
Source: Plant Biotechnol J. 2020 May 19;18(11):2345–53. doi: 10.1111/pbi.13396 (PMC7589443; doi:10.1111/pbi.13396)
Supplement: Supplementary file 9 — Table S3 Statistical summary of the 11 developed models for fresh weight estimation in 2015–2016 and 2016–2017. [file PBI-18-2345-s002.xlsx]

## Sheet: Sheet1
Table S3 Statistical summary of the 11 developed models for fresh weight estimation in 2015-2016 and 2016-2017
Growth season	No.	Model classification	Model	coefficients	Std. Error	t	Sig.	Adjusted R2	MAPE	SDAPE
2015-2016	1	Linear model	FW = a+b×m	a = -28.791	3.898	-7.387	0.000	0.924	44.24%	33.38%
				b = 0.002	0.000	38.029	0.000
	2	Linear model	FW = a+b×n	a = -34.023	5.837	-5.829	0.000	0.850	92.59%	49.28%
				b = 0.001	0.000	25.986	0.000
	3	Linear model	FW = a+b×m+ c×n	a = -29.112	4.199	-6.933	0.000	0.924	46.52%	33.64%
				b = 0.002	0.000	10.667	0.000
				c = 1.31E-05	0.000	0.221	0.834
	4	Linear model	FW = a+b×(m+ n)	a = -34.983	5.006	-5.829	0.000	0.887	27.02%	39.06%
				b = 4.71E-04	0.000	30.594	0.000
	5	Quadratic model	FW = a+b×m+c×m2	a = -8.779	6.618	-1.326	0.187	0.932	16.63%	17.92%
				b = 0.001	0.000	5.559	0.000
				c = 3.73E-09	0.000	-	-
	6	Quadratic model	FW = a+b×n+c×n2	a = -19.533	11.180	-1.747	0.083	0.853	21.71%	23.07%
				b = 4.73E-04	0.000	4.007	0.000
				c = 4.10E-10	0.000	-	-
	7	Exponential	FW = a×eb×m	a = 14.931	0.846	17.654	0.000	0.837	22.34%	24.27%
	8	Exponential	FW = a×eb×n	a = 13.198	0.841	15.697	0.000	0.764	22.32%	22.73%
				b = 8.12E-06	0.000	30.172	0.000
	9	Power model	ln (FW) = a+b×ln (m)	a = -10.349	0.337	-30.751	0.000	0.933	15.35%	15.61%
				b = 1.317	0.030	43.643	0.000
	10	Power model	ln (FW) = a+b×ln (n)	a = -12.995	0.445	-29.180	0.000	0.853	16.18%	16.23%
				b = 1.429	0.037	38.913	0.000
	11	Power model	ln (FW) = a+b×ln (m)+ c×ln (n)	a = -11.300	0.479	-23.613	0.000	0.927	14.36%	15.04%
				b = 0.916	0.150	6.099	0.000
				c = 0.447	0.164	2.726	0.007
2016-2017	1	Linear model	FW = a+b×m	a = -17.909	2.906	-6.163	0.000	0.953	49.74%	71.59%
				b = 0.001	0.000	49.225	0.000
	2	Linear model	FW = a+b×n	a = -33.976	4.826	-7.040	0.000	0.897	78.04%	101.20%
				b = 0.001	0.000	32.268	0.000
	3	Linear model	FW = a+b×m+ c×n	a = -23.394	3.235	-7.232	0.000	0.957	32.44%	88.41%
				b = 0.001	0.000	12.806	0.000
				c = 1.53E-04	0.000	3.345	0.001
	4	Linear model	FW = a+b×(m+ n)	a = -31.644	3.662	-8.640	0.000	0.937	39.68%	112.19%
				b = 4.85E-04	0.000	42.182	0.000
	5	Quadratic model	FW = a+b×m+c×m2	a = -18.978	4.585	-4.139	0.000	0.953	53.66%	75.79%
				b = 0.001	0.000	13.923	0.000
				c = -1.48E-10	0.000	-	-
	6	Quadratic model	FW = a+b×n+c×n2	a = 2.904	6.500	0.447	0.656	0.893	100.25%	36.90%
				b = 1.90E-04	0.000	2.555	0.012
				c = 1.32E-09	0.000	-	-
	7	Exponential	FW = a×eb×m	a = 16.443	1.185	13.873	0.000	0.715	39.08%	62.33%
				b = 1.69E-05	0.000	23.600	0.000
	8	Exponential	FW = a×eb×n	a = 12.060	0.755	15.984	0.000	0.846	26.61%	43.05%
				b = 9.07E-06	0.000	31.767	0.000
	9	Power model	ln (FW) = a+b×ln (m)	a = -9.012	0.264	-34.194	0.000	0.951	15.39%	12.68%
				b = 1.195	0.024	50.395	0.000
	10	Power model	ln (FW) = a+b×ln (n)	a = -11.725	0.327	-35.844	0.000	0.921	17.38%	11.40%
				b = 1.335	0.027	48.878	0.000
	11	Power model	ln (FW) = a+b×ln (m)+ c×ln (n)	a = -10.503	0.321	-32.750	0.000	0.964	13.11%	9.84%
				b = 0.636	0.088	7.255	0.000
				c = 0.643	0.098	6.559	0.000
Note: m is total projected area in side view (TPA_SV); n is total projected area in top view (TPA_TV).
