# Supplementary material for: High‐throughput phenotyping accelerates the dissection of the dynamic genetic architecture of plant growth and yield improvement in rapeseed
Source: Plant Biotechnol J. 2020 May 19;18(11):2345–53. doi: 10.1111/pbi.13396 (PMC7589443; doi:10.1111/pbi.13396)
Supplement: Supplementary file 15 — Table S9 Detailed results of digital biomass modeling for TPA_SV and TPA_TV using six models. [file PBI-18-2345-s011.xlsx]

## Sheet: TPA_SV modeling
Phenotype ID	R2	MAPE	SD	RMSE	a_linear_SV	b_linear_SV		R2	MAPE	SD	RMSE	a_power_SV	b_power_SV		R2	MAPE	SD	RMSE	a_Exp_SV	b_Exp_SV		R2	MAPE	SD	RMSE	a_log_SV	b_log_SV		R2	MAPE	SD	RMSE	a_quadratic_SV	b_quadratic_SV	c_quadratic_SV		R2	MAPE	SD	RMSE	a_sin_SV	b_sin_SV	c_sin_SV	d_sin_SV
01	0.97467	0.12192	0.11466	8387.34	15070.6	-2748.85		0.97717	0.11506	0.11059	8048.46	12399.8	1.07876		0.95983	0.2081	0.25675	10733.3	30557.4	0.15488		0.83463	0.33854	0.45897	21429.5	66525.9	0.79102		0.98028	0.10588	0.08663	7400.01	8606.74	10203.9	374.36		0.96289	0.13779	0.12999	10408.2	1.00715e+06	0.02547	0.81078	-735117
02	0.96599	0.13142	0.177	8841.43	13649.2	-6763.09		0.975	0.12495	0.14379	7753.87	8513.52	1.18655		0.96712	0.18356	0.20409	8830.16	24047.9	0.16567		0.80119	0.38144	0.50823	21375.5	59296.9	0.75317		0.98029	0.10032	0.07763	6730.32	9727.99	6581.55	543.662		0.95851	0.14058	0.18999	9811.07	962973	0.01927	0.6423	-585604
03	0.94957	0.142	0.13403	11605.6	14588.3	-5271.11		0.9576	0.13192	0.13332	10826.7	9856.01	1.15807		0.95974	0.19981	0.23992	10447.7	26536.5	0.16422		0.79452	0.36677	0.48255	23426.1	63655.9	0.772		0.96648	0.12062	0.10568	9461.84	14058.4	6304.24	637.236		0.93079	0.16576	0.12977	13767.5	948159	0.02631	0.81175	-695641
04	0.97152	0.12743	0.11455	8735.26	14780.6	-5050.5		0.97579	0.11103	0.10666	8148.82	10831.4	1.12238		0.96402	0.21646	0.31154	9970.83	27921.8	0.16031		0.82971	0.36276	0.52371	21361.7	65158.8	0.76441		0.97994	0.09858	0.1051	7331.24	8610.13	8926.06	450.35		0.95671	0.15003	0.11523	11075	916315	0.02716	0.79933	-663982
05	0.95557	0.29185	0.61689	12585.9	16907.7	-26970.9		0.98653	0.12777	0.14765	7086.24	3594.89	1.60116		0.97954	0.34397	0.59999	8831.37	17213.2	0.20685		0.7654	0.773	1.5196	28919.6	72184.4	0.59646		0.98878	0.10695	0.15394	6325.25	4325.35	3495.01	1031.75		0.94549	0.28775	0.3258	14890.4	1.31103e+06	0.0169	0.6861	-849720
06	0.90774	0.1705	0.21038	18271.9	16603.1	-11723.4		0.93258	0.19485	0.16205	16106	7230.55	1.33591		0.96197	0.18008	0.16845	11732.1	23847	0.1846		0.73056	0.40952	0.55336	31226.2	71052.4	0.73219		0.95104	0.16726	0.12917	13310.8	24279.5	1173.32	1186.91		0.88775	0.18602	0.15878	20431.6	989203	0.02456	0.71969	-662290
07	0.9625	0.11801	0.10963	10701.5	15704.6	-3157.95		0.96764	0.11113	0.1227	10135.5	12066	1.10882		0.9697	0.17398	0.2211	9704.6	30380.5	0.15983		0.81279	0.32935	0.45244	23909.4	68842.9	0.79558		0.97632	0.10338	0.07724	8502.67	15532.6	7694.35	616.17		0.94495	0.13309	0.1242	13113	941248	0.02775	0.77778	-667182
08	0.89222	0.26307	0.36645	28503.1	23756.6	-30842.5		0.94345	0.24065	0.20424	21703.8	4785.03	1.64339		0.97342	0.18824	0.20866	14160	23957.7	0.21269		0.69625	0.54631	0.86147	47849.8	100110	0.64973		0.95705	0.20498	0.20329	17993.7	32738.4	-3492.32	2096.07		0.87222	0.23195	0.26959	31598.3	1.70729e+06	0.02036	0.7607	-1.20235e+06
09	0.96599	0.1069	0.09362	8638.91	13336.7	228.875		0.96841	0.09805	0.12446	8483.02	11883.3	1.05352		0.96766	0.16269	0.20969	8504.87	28143.5	0.15343		0.82113	0.30478	0.39689	19811.1	58655.8	0.83212		0.97691	0.08853	0.08532	7118.23	14308.2	7302.65	464.154		0.94929	0.13173	0.11424	10593.6	911914	0.02628	0.82931	-677308
10	0.95817	0.14018	0.16259	9770.14	13546.3	-8021.86		0.9699	0.12464	0.13073	8488.74	7651.24	1.22573		0.97213	0.19565	0.26977	8065.9	22361.1	0.1713		0.79675	0.39883	0.58616	21537.4	58925.3	0.73531		0.97802	0.10906	0.095	7082.9	11334.2	5250.82	638.113		0.93995	0.16379	0.15591	11852	930348	0.02473	0.81049	-684213
11	0.97141	0.1353	0.13226	8480	14319.4	-6988.86		0.97248	0.1244	0.09571	8320	10464.8	1.11525		0.93155	0.3048	0.44287	13397.5	27261.4	0.15715		0.84756	0.41135	0.6457	19581.7	63804.7	0.72879		0.97233	0.12811	0.10387	8342.78	-2618.89	12446.6	144.065		0.97264	0.12076	0.08913	8296.47	143333	0.10583	-0.8755	111074
12	0.89866	0.28708	0.36344	27090.5	23369.4	-31769.4		0.96105	0.24457	0.2405	18270.9	4008.62	1.71061		0.9858	0.11528	0.11737	10143.1	22796.9	0.21526		0.68472	0.53243	0.75376	47783.3	97308.3	0.64982		0.97495	0.15562	0.13589	13469.2	35835.9	-5604.31	2228.75		0.87952	0.24375	0.25723	30221.3	1.71272e+06	0.01924	0.73964	-1.17815e+06
13	0.90198	0.38357	0.67249	16928.8	14876.1	-26022.3		0.96782	0.23575	0.22516	10318.2	1659.66	1.87515		0.98625	0.20996	0.31253	6347.72	11567.9	0.23225		0.69236	0.7509	1.43749	29991	62172.8	0.58926		0.97336	0.21179	0.23402	8825.2	15529.1	-2931.65	1369.83		0.88328	0.3208	0.52058	18766	947447	0.02127	0.67832	-617316
14	0.97219	0.1157	0.10376	8585.61	14705.9	-521.464		0.9734	0.11408	0.10763	8466.85	13357.6	1.04189		0.95011	0.20078	0.23319	11682.7	31812.4	0.14986		0.83636	0.32301	0.424	20827.4	65066.2	0.81504		0.97572	0.10743	0.06876	8022.17	8276.94	10935.1	290.057		0.97315	0.11446	0.09752	8439.4	944025	0.01657	-0.4446	406427
15	0.96882	0.10812	0.09343	7968.56	12867.4	3632.79		0.96866	0.10952	0.12443	8147.94	13408.9	0.99639		0.96484	0.15424	0.15972	8545.48	29925.5	0.14642		0.82363	0.28447	0.33909	18952	56595.1	0.88375		0.97702	0.09176	0.07423	6841.18	15385.4	7830.56	387.447		0.95489	0.12218	0.12007	9614.62	1.33302e+06	0.02029	0.95628	-1.09055e+06
16	0.90862	0.21794	0.30411	21650.7	19776.5	-22369.7		0.95752	0.21805	0.21944	15838	4848.22	1.56675		0.98398	0.10915	0.0918	9065.25	22364.5	0.20341		0.70025	0.46898	0.62461	39211.6	82819	0.68143		0.97388	0.11927	0.09766	11575.7	30254.8	-2776.87	1734.87		0.89028	0.20848	0.19843	24398.5	1.42572e+06	0.01956	0.74061	-977107
17	0.94035	0.11869	0.08797	11544.4	13277.5	5403.81		0.94043	0.14123	0.12588	11819.3	13889.5	1.00119		0.96371	0.12688	0.12063	9018.03	30753.8	0.14871		0.78284	0.27601	0.28878	22026.1	57790.1	0.92432		0.96233	0.10359	0.08452	9173.87	25560.9	4638.74	664.52		0.91917	0.13524	0.10288	13475.8	1.32554e+06	0.02094	0.95415	-1.08065e+06
18	0.88666	0.13398	0.0918	14073.9	11402.9	14115.3		0.87442	0.17431	0.13189	15151.7	16988	0.88082		0.94252	0.09743	0.07895	10040.8	31950.1	0.13861		0.71621	0.23387	0.20671	22269.7	48888	1.14938		0.93325	0.11669	0.08869	10800.2	40070.3	279.38	855.658		0.86257	0.14421	0.0934	15534	970735	0.02144	0.87783	-735225
19	0.91151	0.14773	0.12879	14695.3	13662.3	-886.347		0.92434	0.1827	0.15696	14061.9	9726.68	1.15084		0.96579	0.12815	0.10555	9138.81	25445.5	0.16608		0.73694	0.31411	0.36547	25336.5	58601.1	0.84763		0.95538	0.14076	0.10789	10434.5	28875.8	907.113	981.171		0.88903	0.16197	0.1387	16485.7	1.18311e+06	0.02086	0.87048	-908882
20	0.92101	0.13169	0.09782	12873.3	12733.7	5489.56		0.92336	0.15634	0.14947	13104.7	12640	1.02636		0.96665	0.09696	0.06772	8365.34	28608.7	0.15247		0.74367	0.2662	0.28783	23190	54583	0.95253		0.95877	0.10135	0.06426	9300.78	31089.4	1762.34	843.952		0.90092	0.13847	0.1135	14451.9	1.03851e+06	0.0212	0.83962	-770422
21	0.92226	0.15996	0.18558	18975.9	18932.8	-10424		0.94537	0.18431	0.16956	16585.2	9330.75	1.28945		0.97178	0.13027	0.09819	11437.2	29562.1	0.17802		0.73494	0.3746	0.45276	35038.1	80623.2	0.76453		0.96538	0.12098	0.06901	12662.3	30226.9	1511	1340.14		0.90283	0.17286	0.19141	21272.8	1.45409e+06	0.02123	0.79872	-1.05546e+06
22	0.95728	0.11898	0.08775	8900.61	12205.5	5031.48		0.95606	0.1273	0.11379	9178.11	13526.7	0.97511		0.95792	0.15374	0.1903	8890.69	29377.3	0.14444		0.81544	0.277	0.3071	18500.4	53737.4	0.90882		0.96718	0.1024	0.10513	7801.56	17354.5	6924.2	406.255		0.94005	0.13232	0.1076	10587.4	874017	0.02623	0.85846	-661273
23	0.96724	0.10318	0.0753	7222.02	11367.2	1274.52		0.96735	0.10453	0.08543	7245.57	11401.7	1.00472		0.94581	0.21411	0.27229	9405.29	25734.1	0.14693		0.84547	0.30288	0.40864	15684.4	50697	0.83274		0.96992	0.09436	0.08164	6920.22	7216.7	8820.6	195.896		0.95441	0.12748	0.10145	8558.42	865322	0.02654	0.89623	-680188
24	0.94692	0.1206	0.11432	9139.86	11183	6769.34		0.94685	0.12939	0.09719	9148.68	15082.8	0.89518		0.91064	0.23978	0.31859	11968.6	30091.5	0.13445		0.85867	0.26607	0.34434	14913.9	50799.5	0.90354		0.94693	0.12097	0.11266	9139.26	6466.3	11312.9	-9.99043		0.93977	0.13854	0.09618	9755.67	795421	0.03004	0.89932	-623781
25	0.92056	0.12478	0.12473	11953.3	11787.6	21504.5		0.91454	0.14454	0.12572	12438.4	25033.1	0.74475		0.90488	0.17284	0.16034	13115.1	42140.3	0.11803		0.82514	0.2136	0.25141	17734.4	53236	1.19432		0.92125	0.12588	0.12483	11901.4	24704.3	10416.2	105.488		0.90716	0.14022	0.12575	12939.9	995910	0.02816	0.96562	-806219
26	0.95904	0.10057	0.11326	9085.62	12736.3	17976		0.96415	0.11018	0.10002	8501	24438.9	0.77262		0.90344	0.20989	0.23541	14108.8	43416.1	0.11814		0.8956	0.20229	0.2604	14505.8	58711.8	1.05191		0.96498	0.10612	0.09036	8401.84	8030	16998.8	-327.889		0.96483	0.10644	0.09103	8420.99	792512	0.03301	0.84812	-587196
27	0.95066	0.09304	0.06653	10010.1	12728.2	17735.7		0.9404	0.10639	0.11096	11167.1	22161.1	0.8165		0.95718	0.11765	0.10267	9342.74	39885	0.1278		0.81645	0.2083	0.21554	19306.5	56268.3	1.12742		0.95997	0.09037	0.06928	9015.77	30246	7366.6	412.429		0.93354	0.10841	0.07363	11644.4	1.24668e+06	0.02216	0.96227	-1.01089e+06
28	0.92071	0.11743	0.11051	16067.1	15860.3	2222.76		0.92585	0.1502	0.13675	15905.5	13803.1	1.07087		0.96018	0.13197	0.12693	11386.8	32558.9	0.15831		0.76072	0.28489	0.34032	27911.4	68771.2	0.8744		0.9512	0.12227	0.10197	12604.7	30880.3	3578.52	944.755		0.90062	0.1287	0.12304	18027.7	1.31944e+06	0.02169	0.86389	-1.00524e+06
29	0.95548	0.1226	0.08411	9593.61	12875.2	6149.73		0.95366	0.12751	0.12101	9947.69	14764.6	0.96291		0.95615	0.15494	0.14628	9575.6	31594	0.14319		0.81287	0.27333	0.31492	19669.2	56650	0.92335		0.96496	0.1008	0.08596	8510.94	18883.8	7417.78	419.805		0.93927	0.1411	0.10235	11240.4	1.09366e+06	0.02348	0.90945	-862172
30	0.943	0.09932	0.05311	10563	12445.9	15665.5		0.93628	0.11282	0.0911	11258.1	20984.5	0.82491		0.93238	0.14721	0.11875	11554.7	38617.4	0.12713		0.82442	0.21966	0.22219	18539.1	55512.2	1.07671		0.94636	0.09772	0.05603	10247.3	23037.7	9286.43	243.038		0.92708	0.11853	0.06445	11963	1.32094e+06	0.02338	1.0143	-1.11401e+06
31	0.96749	0.10398	0.08125	9470.43	14966.1	13131.8		0.96376	0.11156	0.10778	10094.1	21707.1	0.87555		0.95071	0.15929	0.1666	11757.4	42237.7	0.13284		0.84755	0.23676	0.28955	20508	66821.2	0.98683		0.9696	0.09625	0.08646	9158.5	20065.2	11994.7	228.575		0.95528	0.11914	0.09758	11144.2	1.27906e+06	0.02505	0.93484	-1.02391e+06
32	0.92716	0.11859	0.0747	13149.2	13589.8	12380.8		0.92122	0.13941	0.10855	13836	19102.6	0.89161		0.93139	0.15304	0.09669	12792.6	37672.1	0.1354		0.78977	0.25218	0.24953	22338.8	59831.6	1.01786		0.93746	0.11584	0.05944	12184.4	26600.6	7495.63	468.783		0.90891	0.13716	0.08649	14732.3	1.38242e+06	0.02204	0.98013	-1.142e+06
33	0.94368	0.12734	0.07465	12172.5	14433.4	3899.04		0.94393	0.1252	0.12051	12307.7	14731.3	1.00524		0.94796	0.17242	0.16589	11755.1	33013.7	0.14813		0.8023	0.29218	0.33456	22805.2	63485	0.88126		0.9553	0.1154	0.07722	10844.3	19801.7	7617.98	524.265		0.92451	0.14862	0.09144	14149.8	1.38972e+06	0.02257	0.9647	-1.14414e+06
34	0.95618	0.10073	0.08352	9871.15	13357.7	12669.8		0.94963	0.11686	0.12357	10793.2	19053.9	0.88673		0.96065	0.12526	0.1042	9389.76	37368.6	0.13486		0.81043	0.2387	0.25495	20531.5	58663.1	1.03091		0.96639	0.0859	0.07689	8644.8	26375.6	7483.82	451.839		0.93994	0.1157	0.1004	11579.7	1.27121e+06	0.02187	0.94085	-1.02033e+06
35	0.9322	0.12112	0.08475	13113.5	14086	9029.56		0.9292	0.14439	0.12846	13708.3	16592.6	0.95903		0.95928	0.12214	0.09471	10167.3	34843.7	0.14461		0.77482	0.26042	0.26904	23899	61260	0.97667		0.95586	0.10936	0.07285	10581.4	31308.4	4537.95	734.467		0.91106	0.13792	0.09621	15054.5	1.40065e+06	0.02078	0.94851	-1.13394e+06
36	0.92557	0.11103	0.07586	12332.3	12598.1	17582.5		0.92911	0.12022	0.0618	12035.7	23882.4	0.77746		0.87208	0.20357	0.2098	16309.2	42848.5	0.1182		0.85798	0.20545	0.24394	17035.2	57860.5	1.05499		0.93035	0.11603	0.05356	11930.3	8599.81	16447.8	-296.132		0.93165	0.10982	0.0466	11818	94438.1	0.15102	-0.69349	76136.9
37	0.93673	0.12715	0.10919	14252.8	15886.2	-316.68		0.94292	0.13851	0.13825	13859.2	12843.2	1.0957		0.96574	0.1462	0.16638	10500.4	31491.2	0.15985		0.77856	0.30717	0.37555	26663.3	69088.2	0.83898		0.96151	0.12248	0.10202	11116.5	25339.1	4890.83	845.796		0.91678	0.14008	0.13721	16364	1.41387e+06	0.02155	0.89708	-1.11087e+06
38	0.93118	0.12282	0.06912	11439.5	12189.6	10403.1		0.92629	0.13132	0.1045	11945.9	16988	0.89268		0.93269	0.16682	0.14432	11343.2	33321.7	0.13619		0.80459	0.25383	0.25631	19276.4	54051.1	0.99278		0.93933	0.12108	0.08269	10740.6	21727.3	7336.41	373.325		0.91115	0.14469	0.07144	13034.1	1.27097e+06	0.02306	1.00802	-1.07084e+06
39	0.94925	0.12956	0.12169	11920.1	14934.2	-2060.63		0.95555	0.12831	0.14107	11405	11519.9	1.11051		0.96581	0.16633	0.17153	9830.41	29091.1	0.16003		0.79162	0.32826	0.40668	24154.7	65056.9	0.81452		0.96812	0.11312	0.08552	9447.61	18845.3	5974.55	689.207		0.93034	0.14891	0.11881	14149.2	1.00215e+06	0.02544	0.81745	-735298
40	0.95027	0.13993	0.16677	12261.2	15526.6	-7519.12		0.96311	0.1416	0.14881	10871.7	9157.77	1.21243		0.97073	0.16568	0.17476	9476.76	26443	0.16957		0.77998	0.37527	0.48188	25790.8	67102.4	0.76061		0.974	0.10757	0.07296	8864.99	16843.8	5085.37	803.174		0.93273	0.15468	0.15338	14490.8	1.08846e+06	0.02331	0.80331	-791691
41	0.93589	0.11652	0.09167	12007.6	13290.1	13502.4		0.92832	0.13679	0.12525	12908.2	19319.6	0.88135		0.94758	0.12819	0.10738	10874.5	37485.6	0.13485		0.78883	0.24979	0.24603	21792.6	58203.6	1.05188		0.94958	0.10348	0.08574	10648.9	29460.6	6450.82	526.095		0.91747	0.13472	0.09987	13656.9	1.51256e+06	0.01992	0.99971	-1.26435e+06
42	0.95794	0.12078	0.06776	10122.2	13993.4	5108.9		0.95707	0.12068	0.10968	10382.2	15221	0.98118		0.95851	0.15635	0.18521	10117	33154.8	0.14553		0.81916	0.27785	0.32485	20988.3	61728.2	0.89644		0.96741	0.10063	0.08993	8910	18923.8	8072.74	455.436		0.94027	0.1412	0.08638	12106.3	1.05247e+06	0.02586	0.88098	-812776
43	0.96935	0.08823	0.05002	8162.84	13297.2	15960.6		0.96267	0.09746	0.0948	9138.32	21854.2	0.83387		0.96025	0.12453	0.13451	9356.36	40499.5	0.12849		0.8446	0.21415	0.22595	18379	59209.6	1.0658		0.97312	0.07913	0.06483	7644.5	24193.7	9768.78	271.42		0.95475	0.10057	0.0675	9952.91	1.34249e+06	0.02287	0.98709	-1.11126e+06
44	0.92074	0.12421	0.0955	13900.3	13724.4	4938.15		0.92243	0.15359	0.12984	14073.5	13627.6	1.02251		0.96008	0.12741	0.1171	9864.63	30359.6	0.15317		0.76201	0.26996	0.30326	24086.9	59559.1	0.91863		0.95119	0.12398	0.09879	10908.7	29717.1	3104.85	816.888		0.89939	0.13706	0.11317	15680.6	1.16604e+06	0.02199	0.88047	-898812
45	0.97966	0.08534	0.07289	6450.28	12967.3	1304.76		0.97968	0.08737	0.07051	6446.23	13720.1	0.97971		0.93777	0.26352	0.4007	11483.8	30156.4	0.14368		0.88169	0.30604	0.48283	15556.1	58682.9	0.81298		0.97966	0.08517	0.07329	6450.2	1398.07	12927.3	3.07607		0.97302	0.1074	0.10227	7448.3	1.09264e+06	0.02634	0.94033	-889788
46	0.97365	0.10479	0.10957	7100.78	12504.4	903.304		0.97432	0.10299	0.11724	7084.24	12026.7	1.0217		0.95986	0.19463	0.26757	8879.49	27558	0.14937		0.84183	0.30304	0.39969	17397.8	55464.7	0.83201		0.97839	0.09449	0.11413	6430.32	9566.52	8791.56	285.601		0.96019	0.1257	0.13264	8753.47	935629	0.02574	0.87098	-720687
47	0.96502	0.10833	0.06261	7785.08	11844.7	3896.97		0.96465	0.11257	0.06829	7833.66	13826.1	0.94701		0.9272	0.22787	0.28027	11382.4	29470.2	0.13941		0.86074	0.28257	0.37983	15532.8	53362.5	0.86089		0.96507	0.10717	0.06378	7778.73	4801.63	11457	29.8239		0.96176	0.11518	0.07701	8185.75	812387	0.02423	0.78352	-573104
48	0.98531	0.09447	0.09539	5504.54	13059.8	-458.355		0.98567	0.093	0.09451	5457.52	12337	1.02404		0.95233	0.22098	0.29457	10122	28688	0.14811		0.86319	0.31651	0.45876	16799.2	58310.3	0.8044		0.98629	0.08912	0.08122	5318.59	3622.04	11311	134.518		0.98183	0.10448	0.10885	6181.27	850309	0.02201	0.6724	-532475
49	0.96273	0.11509	0.07459	10261.8	15108.7	2563.07		0.96276	0.11648	0.09105	10331.9	15378.4	1.00112		0.95134	0.19926	0.24226	11833	34214.4	0.14775		0.83729	0.29063	0.40045	21441.4	67213.5	0.84674		0.96751	0.10877	0.08038	9580.82	13136.1	10577.4	348.561		0.94915	0.13324	0.10728	12009.1	1.29937e+06	0.02388	0.919	-1.03784e+06
50	0.95482	0.08977	0.05488	11405.2	15187.8	12461.7		0.94994	0.10167	0.10118	12179.9	20764.5	0.89984		0.9616	0.13173	0.14498	10545.6	40745	0.13787		0.8237	0.22941	0.262	22528.7	67292	0.98672		0.9648	0.09644	0.06616	10066.9	27879.7	8580.09	508.286		0.93677	0.10493	0.0748	13511.9	1.29964e+06	0.02414	0.9214	-1.03026e+06
51	0.8751	0.12976	0.09765	17258.3	13233.3	16756		0.86304	0.16081	0.13389	18358	20498.2	0.86426		0.92316	0.1287	0.06746	13549.3	37673	0.13716		0.7203	0.23057	0.21823	25826.1	57271.7	1.13754		0.91202	0.14146	0.07516	14484.5	43745.1	1666.52	889.751		0.8543	0.13769	0.10424	18664.3	1.27138e+06	0.0198	0.90859	-989306
52	0.95976	0.11595	0.08096	9179.07	12985.8	8913.55		0.95702	0.12369	0.10107	9554.62	17273.3	0.90567		0.9443	0.17539	0.18846	10880.2	34670.4	0.13653		0.84079	0.25304	0.31342	18257.8	57979.4	0.94549		0.96242	0.10227	0.09627	8870.68	15699.5	10077.5	223.712		0.94651	0.13762	0.09098	10611	1.08144e+06	0.02557	0.92894	-864330
53	0.94935	0.10513	0.09697	9068.66	11373.5	16998.4		0.95115	0.11267	0.09047	8910.49	22153.1	0.76959		0.90305	0.18931	0.20871	12661	39141.1	0.11815		0.87379	0.20262	0.23631	14315.2	52050.8	1.08466		0.9518	0.10687	0.08463	8847.09	11267.8	13829.4	-188.921		0.95179	0.10678	0.08484	8847.3	796634	0.02449	0.78853	-553681
54	0.94316	0.09715	0.09833	9298.88	10973.2	22516.2		0.93951	0.10716	0.09089	9618.89	25413.2	0.71486		0.92034	0.15154	0.17002	11055.2	41623.9	0.11394		0.86045	0.17978	0.18705	14570.6	49997.3	1.23533		0.94317	0.09805	0.0983	9297.96	22892	10812.1	12.3904		0.93211	0.10618	0.08802	10188.2	1.08058e+06	0.02693	1.02014	-907204
55	0.9784	0.09003	0.07844	6958.34	13566.3	3192.43		0.97801	0.09648	0.09096	7103.43	14369.8	0.98644		0.96225	0.17854	0.25831	9330.09	31649.7	0.14536		0.85237	0.27805	0.37463	18191.4	60403.2	0.85823		0.98216	0.07775	0.09403	6324.44	11538.4	9989.4	275.143		0.96559	0.10778	0.1056	8812.82	1.22166e+06	0.02337	0.93578	-986971
56	0.93395	0.11217	0.08094	9427.7	10269.2	16256.9		0.93094	0.11595	0.07632	9660.27	20261.8	0.76771		0.91012	0.17374	0.18938	11048	35073.5	0.12024		0.84802	0.19658	0.20953	14300.3	46679.3	1.11922		0.93404	0.1153	0.08058	9420.98	17279.9	9830.81	33.7243		0.9239	0.11382	0.0768	10139.2	891371	0.02746	0.97084	-726811
57	0.9644	0.12015	0.10954	8026.82	12101.6	5902.71		0.96337	0.1254	0.10666	8163.02	15070.5	0.92568		0.93886	0.20258	0.29053	10622	30897.6	0.13877		0.85794	0.27081	0.34583	16033.8	54448.8	0.89358		0.96512	0.1149	0.12226	7944.54	9200.02	10688.5	108.702		0.95321	0.13615	0.11427	9228.84	967997	0.02726	0.92934	-777107
58	0.97739	0.11173	0.15013	6771.53	12896.4	2270.57		0.97764	0.11569	0.14817	6734.08	14347.5	0.96084		0.92977	0.27322	0.42515	12144.5	31006.6	0.14103		0.88362	0.30779	0.45305	15361.8	58494	0.8239		0.97762	0.11567	0.1432	6736.81	300.79	13740.5	-64.9377		0.97349	0.1333	0.1463	7345.81	829832	0.03055	0.84456	-626629
59	0.97174	0.07741	0.05744	6998.05	11887.5	18808.6		0.96533	0.09416	0.08631	7831.72	23025.1	0.7762		0.95142	0.12758	0.12589	9246.06	40399.3	0.12082		0.86112	0.19086	0.21503	15513.8	53381.6	1.14365		0.97243	0.07281	0.06326	6911.54	21963.8	10535.3	104.015		0.96005	0.09703	0.06155	8342.84	1.23015e+06	0.02407	1.01094	-1.03152e+06
60	0.95479	0.07909	0.06347	7147.76	9515.78	24802.8		0.95304	0.08976	0.08061	7307.39	26102	0.66041		0.91643	0.13899	0.10288	9786.06	41253.2	0.10491		0.87546	0.15107	0.17568	11863.8	43466.2	1.38823		0.95699	0.08145	0.05866	6971.56	20266.2	11460	-149.559		0.9572	0.07994	0.05725	6954.91	107394	0.09618	-0.31434	55587.9
61	0.95062	0.11551	0.10402	9216.76	11714.7	53.4566		0.9543	0.12042	0.1256	9033.64	10066.1	1.06934		0.96512	0.16587	0.19202	7777.59	24030.9	0.1564		0.80138	0.30199	0.38916	18485.1	51308.5	0.83486		0.9669	0.11268	0.09498	7546.54	15272.6	5192.22	501.73		0.93317	0.12978	0.12374	10762.6	860520	0.02425	0.83841	-643423
63	0.95017	0.1269	0.12425	9584.92	12125.1	11058.3		0.94387	0.14941	0.14164	10375.4	16877.9	0.89615		0.95052	0.13719	0.13666	9596.21	33857.9	0.13458		0.79725	0.25977	0.2946	19334.8	52981.4	1.03115		0.9598	0.10879	0.112	8609.36	23175.9	6931.78	399.483		0.94709	0.13026	0.12768	9885.64	1.06511e+06	0.01382	0.52772	-526052
64	0.95967	0.11499	0.10491	10069.5	14229.2	-1224.02		0.96366	0.11454	0.12461	9737.24	11751.5	1.08239		0.96194	0.1662	0.18561	9872.62	29015.4	0.15573		0.80882	0.32375	0.40762	21924.1	62314.5	0.81791		0.97207	0.09146	0.06741	8380.31	14832.8	7347.73	529.346		0.94415	0.13931	0.09173	12059.7	967239	0.02501	0.81632	-707835
65	0.93869	0.10657	0.07069	9599.34	10880.3	11248.3		0.94196	0.10866	0.06499	9339.71	18057.6	0.82134		0.8811	0.22267	0.25083	13516.6	33996.2	0.12318		0.86889	0.21836	0.28652	14037	49935.3	0.97622		0.9433	0.1049	0.06477	9231.38	3677.25	14125	-249.596		0.94558	0.09272	0.06404	9043.59	72082.9	0.17328	-0.88381	67597.6
66	0.9205	0.14224	0.10393	13716.5	13520.9	4934.13		0.92181	0.15412	0.14289	13898.5	13568.3	1.01795		0.95341	0.14286	0.14567	10502.2	30341.6	0.15165		0.76197	0.28785	0.29113	23734.8	58681.9	0.91956		0.94771	0.13921	0.11196	11124.6	28013.2	3629.82	760.85		0.89863	0.15153	0.12029	15525.7	1.19681e+06	0.022	0.90919	-943552
67	0.9505	0.10639	0.0798	9549.98	12123.1	9445.83		0.94563	0.11558	0.12736	10198.3	15909.2	0.91655		0.95607	0.13415	0.11443	9031.71	32324.6	0.13802		0.8041	0.25067	0.25233	18999	53190.6	0.99347		0.96216	0.09232	0.07813	8349.58	22778.2	6409.19	439.53		0.93267	0.12335	0.0929	11173.3	1.21706e+06	0.02152	0.9657	-996355
68	0.93289	0.13333	0.13149	12080.1	13047.3	446.885		0.94106	0.16626	0.14888	11708.9	10408.7	1.10467		0.96678	0.12882	0.09199	8509.5	26285.3	0.15889		0.75827	0.3134	0.33214	22927.3	56112.6	0.86394		0.96445	0.11124	0.07415	8792.58	24272.7	2836.28	785.466		0.91193	0.14786	0.15077	13862.8	1.33682e+06	0.01947	0.93627	-1.08017e+06
69	0.95122	0.12016	0.12565	10931	13983	-814.914		0.95795	0.13799	0.14172	10467.3	11060.1	1.10352		0.97169	0.14008	0.13973	8368.3	27905.8	0.15856		0.78543	0.3169	0.3682	22925.6	60612	0.83568		0.97356	0.10054	0.07696	8047.99	20460.6	4864.93	701.392		0.93233	0.13882	0.11829	13046.6	973499	0.0243	0.81817	-713045
70	0.97263	0.11356	0.10296	6439.01	11118.7	5554.98		0.97086	0.11637	0.11951	6707.4	13529.9	0.93689		0.95079	0.17979	0.20824	8738.11	28405	0.1389		0.84577	0.2687	0.33062	15284	49459.6	0.91204		0.97461	0.1082	0.10101	6201.88	10534.7	8984.5	164.167		0.96414	0.12678	0.11905	7379.04	1.13284e+06	0.02052	0.94629	-918569
71	0.93278	0.10903	0.07198	9483.29	10233.3	23272.5		0.93299	0.10494	0.06671	9478.23	25647.2	0.68806		0.89943	0.15998	0.16909	11657.2	41249.4	0.10952		0.86573	0.16716	0.16727	13402.7	47028.6	1.27589		0.93376	0.10136	0.07095	9413.92	19979.5	11644.6	-108.56		0.92878	0.09825	0.07445	9777.36	818518	0.03029	0.95755	-654706
72	0.93676	0.10516	0.08213	9427.75	10510.9	10692.4		0.92917	0.12043	0.12079	10139.7	15325.4	0.88004		0.95504	0.1265	0.12297	7954.19	29319.6	0.13613		0.795	0.22753	0.23694	16974	46190.6	1.04602		0.95281	0.10725	0.09156	8143.47	24355.7	4655.24	450.438		0.91803	0.1165	0.08949	10775	860717	0.02341	0.89174	-662484
73	0.96008	0.11314	0.08936	8720.38	12388.1	3571.98		0.96004	0.11446	0.12533	8879.84	12837.8	0.99925		0.96068	0.15541	0.14764	8715.51	28642.2	0.14717		0.81387	0.27926	0.33452	18829.4	54409.2	0.88691		0.96992	0.09898	0.06698	7569.84	16024	7051.51	410.505		0.94559	0.12005	0.12061	10216.1	969711	0.02353	0.86146	-736710
74	0.95231	0.11352	0.09369	10569.5	13682	3071.32		0.95368	0.12373	0.12725	10639	13326.2	1.02414		0.96366	0.14766	0.15877	9270.2	30482	0.15043		0.8016	0.28828	0.33433	21557.8	59880.4	0.87886		0.96782	0.09601	0.0911	8682.25	20408.4	6251.82	571.553		0.93369	0.13205	0.11228	12501.1	1.08686e+06	0.02392	0.8798	-839431
75	0.93583	0.10295	0.05219	11250	12445.9	18165		0.92728	0.1154	0.09816	12077.7	22592	0.8004		0.92551	0.14326	0.09125	12166.6	40638.3	0.12389		0.81403	0.21383	0.20606	19152.5	55371.9	1.13139		0.93927	0.09994	0.05047	10944.9	25649.9	9238.08	246.752		0.92389	0.11146	0.07124	12268.5	1.21146e+06	0.02234	0.95846	-979589
76	0.91115	0.14711	0.09705	13810.3	12811	11169.1		0.90502	0.15222	0.143	14532.2	16901.9	0.91873		0.93868	0.1402	0.12988	11474.6	33873.3	0.14026		0.75555	0.27215	0.2326	22906.4	55649.9	1.03194		0.93479	0.13008	0.11737	11831	31659.7	4029.28	675.514		0.88858	0.16306	0.10195	15497.3	1.31639e+06	0.021	0.97081	-1.08006e+06
77	0.9546	0.11164	0.09544	10073	13379.6	5550.36		0.95331	0.12486	0.1218	10364.4	14917.6	0.97249		0.95007	0.16517	0.1289	10637.4	32511.5	0.1434		0.81193	0.27702	0.32474	20501	58862	0.91044		0.9626	0.0985	0.07234	9142.26	17714.1	8166.58	401.001		0.94164	0.12852	0.10004	11569.4	1.03736e+06	0.02318	0.86087	-783790
78	0.95675	0.10316	0.06353	9996.68	13621.1	8398.1		0.95468	0.10926	0.08522	10284.6	17691.5	0.91304		0.93412	0.18191	0.21007	12449.3	36090.3	0.13641		0.84221	0.25679	0.30024	19095.1	60962.8	0.92725		0.95828	0.09855	0.07317	9818.61	13800.8	11305.6	178.111		0.94634	0.11625	0.08184	11159.6	1.14641e+06	0.02486	0.92236	-912507
79	0.98088	0.08275	0.05228	6005.88	12461.9	6005.92		0.97974	0.08769	0.07979	6219.5	15401.5	0.92887		0.94777	0.17913	0.21092	10086.6	32211.2	0.1373		0.86584	0.25906	0.33061	15909.6	55852.3	0.89784		0.98123	0.08056	0.04723	5950.51	8346.18	11459	77.1512		0.98	0.08358	0.05869	6212.36	896759	0.01632	0.47787	-406331
80	0.94493	0.10494	0.06966	10189.9	12228	16646.8		0.95178	0.09649	0.05967	9539.5	23248.6	0.77451		0.88272	0.2171	0.24687	15040.4	41628.6	0.11761		0.89122	0.19006	0.25631	14321.9	56648.6	1.03182		0.9539	0.09519	0.05193	9323.98	4823.46	17295.1	-389.782		0.95502	0.08837	0.04666	9209.28	98079.7	0.14599	-0.55107	62772.7
81	0.93475	0.12126	0.10927	11322	12414.1	15366.3		0.92762	0.14613	0.11556	12021.2	20639.7	0.83036		0.93062	0.1564	0.15149	11707.7	37927.4	0.12864		0.81361	0.24017	0.26754	19136.3	55248.3	1.0758		0.93975	0.11154	0.11727	10879.6	24380.6	8550.86	297.174		0.91897	0.14162	0.11329	12640.8	1.25268e+06	0.02296	0.98834	-1.03741e+06
82	0.93746	0.1032	0.08902	10858.1	12178.4	14089.3		0.93258	0.11714	0.09808	11330.9	19953.4	0.83321		0.92436	0.17374	0.16365	11991.1	36884.1	0.12855		0.82938	0.22422	0.23849	17934.9	54642.9	1.04176		0.93977	0.10737	0.09391	10655.6	20092.6	9605.52	197.912		0.92131	0.12107	0.08823	12214.6	1.02351e+06	0.02743	0.95888	-831518
83	0.97325	0.07156	0.05053	6786.45	11857.9	17782.2		0.9656	0.08672	0.08696	7801.8	22088.3	0.79036		0.9616	0.11798	0.12339	8185.58	39057.6	0.12339		0.85615	0.19047	0.20644	15737.1	53053.4	1.13018		0.97569	0.06667	0.0612	6468.77	23684.4	9328.34	194.578		0.95944	0.08908	0.05578	8383.08	1.1481e+06	0.02395	0.98088	-943247
84	0.9402	0.11984	0.07769	11652.3	13383.7	6185.99		0.93872	0.12783	0.12342	11976.1	14978.3	0.97324		0.94481	0.15219	0.12627	11240	32552.7	0.14398		0.79413	0.27622	0.29179	21619.1	58675.6	0.92538		0.95234	0.10557	0.06647	10402.2	21288.3	6911.28	497.877		0.92366	0.13739	0.09553	13189.3	1.26948e+06	0.0216	0.93504	-1.02046e+06
86	0.90243	0.14126	0.14015	16194.3	14266.8	172.412		0.9151	0.18042	0.16523	15637.3	10488.6	1.14048		0.9615	0.113	0.07784	10182.7	27022.4	0.16535		0.72116	0.30488	0.33121	27376.2	60838.7	0.87066		0.94963	0.12806	0.08192	11635.8	32568.4	382.785	1068		0.88124	0.15022	0.15071	17900.8	1.064e+06	0.02205	0.79936	-765661
87	0.96988	0.09684	0.07842	7768.14	12768.6	4794.42		0.96878	0.09878	0.11546	8044.81	14132.5	0.97378		0.96199	0.15586	0.16439	8817.11	30776.1	0.14374		0.83081	0.27241	0.31984	18410.1	56374	0.89734		0.9764	0.0832	0.06945	6875.11	15195.4	8311.04	342.89		0.95584	0.1147	0.09952	9448.98	942376	0.02533	0.85897	-713854
88	0.97395	0.1104	0.14973	7948.64	14080.6	-6354.39		0.98118	0.09771	0.12873	6921.04	9251.82	1.16555		0.97306	0.1863	0.25337	8235.99	25269.8	0.16431		0.81784	0.36799	0.51764	21021	61550.5	0.75438		0.98632	0.08145	0.08035	5760.12	9399.91	7328.8	519.372		0.9608	0.13534	0.11968	10191.5	879642	0.02461	0.75697	-609773
89	0.92559	0.14483	0.13048	13863.5	14164.3	-255.47		0.93302	0.16376	0.14718	13475.9	11197.6	1.10595		0.95939	0.1591	0.15551	10248.5	27897.6	0.1606		0.7635	0.31959	0.3706	24715.8	61366.8	0.8441		0.95448	0.14295	0.11236	10843.8	24588.4	3516.92	819.027		0.9038	0.15905	0.14837	15801.8	1.32067e+06	0.02111	0.92085	-1.05599e+06
90	0.95045	0.15081	0.20105	11964.8	15179.7	-10515.1		0.96514	0.14846	0.1428	10279.5	7738.65	1.26603		0.97213	0.20012	0.29387	9042.62	23611.6	0.17619		0.78332	0.40637	0.58898	25020.2	65737.4	0.72281		0.97405	0.12867	0.14502	8659.19	13233.5	5001.76	782.921		0.93317	0.15532	0.19714	14162.9	957340	0.02464	0.76109	-671092
91	0.9309	0.11654	0.08824	9724.49	10339.6	8203.54		0.92594	0.13068	0.12336	10204.7	13664.7	0.91404		0.9418	0.14677	0.13911	8941.05	27431.5	0.13878		0.79203	0.25617	0.25438	16870.8	45495.4	0.99199		0.94445	0.11748	0.09215	8719.44	20587.1	5032.4	408.25		0.90888	0.13546	0.10004	11192.2	877727	0.02503	0.93568	-703416
92	0.94212	0.12096	0.10765	10071.8	11770.9	361.536		0.94636	0.13671	0.12969	9889.84	10082.7	1.07219		0.95454	0.15482	0.14776	8966.9	24580.8	0.15483		0.78567	0.31235	0.35511	19380.9	51276.9	0.84667		0.95966	0.10839	0.0673	8407.79	16311	4935.44	525.805		0.92334	0.13506	0.104	11760	881514	0.02405	0.86431	-671775
93	0.95704	0.12122	0.09664	9560.61	13072.3	-2010.8		0.96018	0.11975	0.10211	9295.15	10701.9	1.08263		0.9488	0.19562	0.2682	10549.6	26528.8	0.15523		0.81665	0.33755	0.44592	19751.8	57603.3	0.79818		0.96521	0.10348	0.08619	8603.56	9981.46	7932.75	395.349		0.9441	0.1287	0.10833	11123.2	972067	0.02364	0.84508	-730533
94	0.96576	0.13224	0.16177	8457.91	13011.9	-5776.78		0.97534	0.12964	0.13868	7397.7	8246.29	1.18229		0.97821	0.17061	0.29243	6833.98	22806.7	0.16702		0.80313	0.3639	0.48685	20280.4	56603.5	0.76075		0.98393	0.10289	0.15249	5793.88	11945.9	5416.5	584.263		0.94917	0.14449	0.1643	10618.8	768903	0.02613	0.74888	-529227
95	0.93793	0.12722	0.12165	11342.3	12772.6	2130.06		0.94166	0.14899	0.14574	11274.4	11554.6	1.0547		0.96089	0.14553	0.12419	9023.09	27406.8	0.15381		0.77622	0.29906	0.33315	21537	55428	0.87868		0.96098	0.1096	0.09553	8993.57	22007.9	4253.54	655.314		0.91706	0.14422	0.13487	13159.2	931644	0.0247	0.84571	-698952
96	0.89128	0.17587	0.14244	14508	12033.3	1093.21		0.91072	0.22003	0.18098	13895.2	8337.19	1.17154		0.9691	0.07991	0.07725	7767.9	22789.3	0.16656		0.68735	0.31718	0.29213	24602.7	50409.5	0.91184		0.96143	0.11165	0.08814	8641.84	34611	-2331.46	1104.98		0.86701	0.18556	0.14329	16083.9	966535	0.02075	0.8218	-708432
97	0.94055	0.11696	0.11248	11940.8	13758.3	723.629		0.94662	0.14226	0.13944	11654.7	11453.9	1.08632		0.97232	0.13092	0.14053	8157.1	27894.8	0.15843		0.77726	0.2961	0.3561	23113	59662.4	0.8568		0.96801	0.11753	0.08666	8759.65	24063.8	3755.39	769.457		0.92028	0.1306	0.13077	13861.9	1.32438e+06	0.0203	0.92027	-1.05726e+06
98	0.95233	0.10599	0.08713	10704.6	13860.6	5143.89		0.95224	0.12133	0.12553	10973.1	14527.4	0.99844		0.96974	0.13154	0.14519	8554.27	32020.9	0.14847		0.8009	0.27034	0.30741	21877.9	60634.7	0.90945		0.97017	0.10084	0.08328	8467.69	23979.9	5788.08	620.967		0.93252	0.1233	0.10238	12783.3	1.21511e+06	0.02262	0.91452	-962473
	R2	MAPE	SD	RMSE				R2	MAPE	SD	RMSE				R2	MAPE	SD	RMSE				R2	MAPE	SD	RMSE				R2	MAPE	SD	RMSE					R2	MAPE	SD	RMSE
Mean	0.945625	0.125958	0.119588	11038				0.949322	0.131136	0.121663	10700.9				0.949895	0.166331	0.185544	10306.5				0.806351	0.296605	0.37342	21169.2				0.961772	0.109217	0.0903545	9103.97					0.931568	0.136881	0.118156	12512.7

## Sheet: TPA_TV modeling
Phenotype ID	R2	MAPR	SD	RMSE	a_linear_TV	b_linear_TV		R2	MAPR	SD	RMSE	a_power_TV	b_power_TV		R2	MAPR	SD	RMSE	a_Exp_TV	b_Exp_TV		R2	MAPR	SD	RMSE	a_log_TV	b_log_TV		R2	MAPR	SD	RMSE	a_quadratic_TV	b_quadratic_TV	c_quadratic_TV		R2	MAPR	SD	RMSE	a_sin_TV	b_sin_TV	c_sin_TV	d_sin_TV
01	0.94397	0.12671	0.11723	21550.8	25624.3	28615.7		0.95761	0.10756	0.13687	18890.8	46171	0.78759		0.85653	0.27329	0.3241	35004	84874.2	0.11742		0.91512	0.21555	0.34027	26525.2	120353	0.95703		0.9728	0.10717	0.14491	15015.2	-15847.8	44680.1	-1465.83		0.97898	0.08312	0.08066	13198.3	155224	0.21969	-0.9667	144321
02	0.96161	0.12726	0.15967	18230.5	26432	13445.2		0.96725	0.13206	0.17373	16971.6	36740.9	0.87638		0.88214	0.31078	0.39503	32507.4	73652	0.12894		0.90595	0.27953	0.43891	28535.4	122384	0.85907		0.97515	0.13471	0.17083	14669.4	-17687.4	39774.5	-1026.35		0.97776	0.11873	0.12131	13875.3	180222	0.17865	-0.76094	127643
03	0.94705	0.11399	0.10935	23012.3	28193.5	25010.9		0.95582	0.11461	0.11547	21119.2	45906.5	0.82291		0.86676	0.27277	0.31304	37054.2	87295.6	0.12213		0.90099	0.23409	0.35189	31467.9	131180	0.92502		0.96532	0.11778	0.12357	18624.4	-13866	44855	-1281.66		0.97028	0.08966	0.07084	17240.6	171528	0.20851	-0.96017	158076
04	0.94078	0.10954	0.07841	23997.1	27708	13592.7		0.94334	0.12094	0.08431	23495.1	36935.5	0.89465		0.86909	0.24337	0.27493	36224.9	76435.6	0.12988		0.86112	0.27049	0.37778	36750.6	126455	0.87471		0.9481	0.1268	0.11736	22466.7	-10661.5	38102.7	-799.591		0.9625	0.07165	0.04007	19095.5	137780	0.26608	-1.53677	177118
05	0.9381	0.14577	0.15494	22393	25252.8	-14122.7		0.93674	0.13659	0.11663	22708.5	19178.2	1.09368		0.86548	0.35667	0.45383	33691.3	50191.8	0.15115		0.83009	0.43448	0.69673	37100	113316	0.71057		0.93966	0.15801	0.21932	22108.2	-24362.8	29641.5	-337.589		0.96314	0.0611	0.04905	17279.1	118411	0.29719	-1.85981	145337
06	0.92353	0.12374	0.10731	26746.9	26926.8	20733.9		0.93275	0.13212	0.11357	25202.4	42245.6	0.83414		0.83323	0.30196	0.3121	40103	82456.5	0.12173		0.87981	0.25972	0.3664	33532.9	125371	0.90107		0.94918	0.13645	0.15669	21803.9	-23823.3	46022.7	-1468.92		0.97121	0.0716	0.03083	16410.8	133309	0.29289	-1.58483	172298
07	0.928	0.12351	0.12897	28532.9	29674.2	21162.1		0.93583	0.13177	0.13525	27048.6	45221.2	0.84463		0.84276	0.29025	0.34425	42792.5	88754.5	0.12368		0.87987	0.26693	0.37835	36855.8	137835	0.89342		0.94833	0.13703	0.15437	24171.8	-22444	48362.5	-1437.56		0.96211	0.09235	0.05868	20697.8	153258	0.26406	-1.3937	183281
08	0.94622	0.1353	0.10225	25623.8	31135.8	9853.03		0.94678	0.13848	0.10543	25491.6	37297.7	0.93449		0.90468	0.25582	0.32416	34439.7	77225	0.13954		0.859	0.29858	0.4154	41490.8	141516	0.84716		0.94653	0.13708	0.10028	25550.9	4296.58	33517.2	-183.18		0.94267	0.14197	0.12375	26489.2	1.91179e+06	0.0313	0.82844	-1.41895e+06
09	0.91835	0.11443	0.1026	26675.1	25914.4	28623.5		0.92966	0.12473	0.09562	24833.1	46037.3	0.79352		0.83115	0.26585	0.27113	38884.7	86057.4	0.11695		0.87835	0.23444	0.30271	32559.6	120897	0.96507		0.94578	0.12701	0.12591	21736.3	-15850.7	44974.8	-1466.18		0.96778	0.06631	0.03453	16757.3	128731	0.29301	-1.57554	173739
10	0.96834	0.08852	0.11184	16745.2	26826.7	5349.81		0.96989	0.09011	0.12271	16387.8	31359.9	0.93945		0.89718	0.27986	0.39514	30776.1	67621	0.13595		0.88753	0.2978	0.45218	31561.3	122515	0.81984		0.97353	0.09877	0.1351	15310.3	-14157	35186.7	-643.08		0.9801	0.07217	0.06645	13275.4	147394	0.2222	-1.24639	158554
11	0.89255	0.17428	0.17223	33770.1	28194.7	9467.92		0.9025	0.1893	0.21129	32515.6	38575.6	0.87462		0.78231	0.42883	0.50625	48900.7	79720.6	0.1246		0.8672	0.35214	0.51201	37542.9	132573	0.80912		0.93751	0.19131	0.29117	25752.4	-53365.5	55123.4	-2071.43		0.97979	0.05976	0.02988	14646.5	137235	0.33847	-1.84577	171627
12	0.91223	0.11496	0.09598	26848.3	25073.3	13592.5		0.91088	0.1423	0.13372	27573.5	27791.8	0.98177		0.94619	0.12098	0.07729	21021	59227.9	0.14839		0.75359	0.25312	0.28779	44984.8	108711	0.95945		0.93837	0.11063	0.06211	22497.5	55736.6	7011.59	1389.37		0.89421	0.1216	0.10723	29568.8	1.71147e+06	0.02399	0.78542	-1.20191e+06
13	0.96186	0.10067	0.09998	12392.8	18027.7	778.03		0.96337	0.09522	0.1217	12289	16635.2	1.039		0.9559	0.17413	0.19213	13443.1	38816.8	0.15155		0.82019	0.29115	0.39132	26907.1	79411.9	0.8351		0.9692	0.08729	0.07577	11136.6	16414.7	11326.2	515.494		0.94999	0.11612	0.12352	14229	1.42675e+06	0.02274	0.84897	-1.07633e+06
14	0.92661	0.14066	0.13587	27464.6	28270.7	33917.6		0.94087	0.13185	0.1527	24781.3	52480.7	0.77788		0.83906	0.27998	0.30978	41221.7	95805.3	0.11587		0.89859	0.22934	0.33968	32284.9	132804	0.97383		0.95765	0.12929	0.16291	20864.6	-17451.1	50285.9	-1693.48		0.96691	0.09998	0.09314	18441.1	159572	0.2423	-1.13845	171479
15	0.82901	0.17234	0.15266	36435.7	23240.1	63683.5		0.87162	0.13074	0.15832	31718.7	70082.4	0.62269		0.73187	0.26802	0.28193	46022.8	111471	0.09415		0.86997	0.17361	0.21306	31773.1	113568	1.25269		0.92492	0.11974	0.13046	24143.6	-14803.8	56877.5	-2587.49		0.94598	0.09376	0.04411	20479.4	131709	0.29415	-1.31946	173703
16	0.9692	0.10281	0.07178	13621.5	22136.5	19837.7		0.96703	0.10807	0.09663	14160.7	33087.1	0.86268		0.93917	0.16929	0.1787	19339.1	63922	0.13044		0.85952	0.23196	0.28724	29092.8	99442.6	0.98101		0.96931	0.10251	0.07062	13598.1	22129.6	21154.2	75.5573		0.96275	0.10838	0.09397	15025.4	1.50576e+06	0.02806	0.84784	-1.12106e+06
17	0.91941	0.10087	0.08641	26551.5	25979.5	42899.6		0.93168	0.0938	0.08657	24472.4	55248.3	0.7364		0.84436	0.21538	0.22126	37300.9	96429.2	0.11124		0.88057	0.18071	0.24314	32322.2	121284	1.08376		0.94149	0.092	0.09127	22624	2928.02	43110.2	-1317.74		0.95181	0.07485	0.03815	20531.4	140075	0.2484	-1.25674	178867
18	0.93411	0.08528	0.06171	20842.8	22732.8	68292.2		0.9414	0.08938	0.06286	19664.5	70208.5	0.62188		0.8853	0.14423	0.11823	27671.5	107445	0.09925		0.88236	0.13874	0.15592	27849.5	105395	1.46867		0.94396	0.08417	0.0455	19221	45107.6	32669	-764.326		0.94401	0.08393	0.04263	19211.8	457249	0.07001	0.30819	-90874.1
19	0.8512	0.17783	0.15836	29888.5	20708.1	73640.2		0.91477	0.13046	0.13185	22846.9	75944.8	0.56474		0.75313	0.25908	0.28727	38824.2	113858	0.08706		0.93489	0.12973	0.16474	19770.7	103526	1.41327		0.97591	0.08122	0.0963	12024.9	-5061.58	54437.5	-2594.56		0.97911	0.0695	0.07295	11199.2	198454	0.19149	-0.34525	84671.1
20	0.95158	0.08032	0.06098	17874.1	22955	42273.8		0.95673	0.09059	0.06889	16900.1	50711.6	0.72741		0.89471	0.16863	0.15041	26628.7	86627.6	0.11181		0.88527	0.17286	0.21721	27515.4	105617	1.15879		0.9598	0.08221	0.06375	16287.5	21098.1	32030.3	-698.101		0.96214	0.06849	0.05037	15806	153967	0.1759	-0.81765	150817
21	0.93966	0.11004	0.07442	21663.8	24764.5	51577.6		0.95867	0.09758	0.07936	17976.8	60734.1	0.68998		0.86036	0.20173	0.20588	33344.1	101036	0.10557		0.9172	0.16359	0.2213	25377.5	116713	1.16825		0.97244	0.08327	0.0938	14639.9	5648.22	44448.5	-1514.16		0.97826	0.0615	0.0567	13002.4	153548	0.21761	-0.91957	158536
22	0.91511	0.11821	0.10798	28083.7	26710.3	33550.5		0.92288	0.12141	0.12104	26780.8	49054.2	0.78551		0.83698	0.22148	0.23583	39394.3	91046.3	0.116		0.85573	0.23658	0.27686	36610.2	123213	1.0159		0.93404	0.11926	0.13654	24754.7	-4596.51	43059	-1257.6		0.96321	0.07611	0.04746	18488.2	127503	0.31167	-1.77282	190792
23	0.89108	0.14204	0.12643	28630.5	23722.5	30798.6		0.90472	0.135	0.13241	26843	45405.9	0.7685		0.80593	0.27513	0.29283	38649.3	82581.4	0.11406		0.86142	0.23085	0.294	32294.6	111264	0.99708		0.92157	0.1357	0.1339	24294.7	-12771.3	42395.4	-1436.37		0.93852	0.10439	0.04333	21510.5	122192	0.27694	-1.43011	158426
24	0.86263	0.11709	0.1395	36615	26579.4	28403.2		0.87241	0.12455	0.13076	35336.5	46440.6	0.79942		0.77869	0.2654	0.30697	46972.8	87949.9	0.11688		0.82152	0.25538	0.28749	41736	123733	0.96101		0.88821	0.13958	0.13607	33030.4	-17042.7	46056.2	-1498.22		0.92296	0.10324	0.05862	27419.6	126619	0.32595	-1.85001	185171
25	0.7832	0.15517	0.12474	36625.1	20165.4	91160.3		0.83504	0.1253	0.13731	31992	88493.4	0.51703		0.69981	0.20893	0.17675	43339.1	127704	0.08022		0.82953	0.15248	0.17356	32476.5	98999.1	1.78465		0.89329	0.11308	0.13137	25695.1	16093.3	52336.9	-2474.73		0.9251	0.08655	0.07268	21527.1	110853	0.32459	-1.5276	193003
26	0.72546	0.19461	0.1712	47364.8	22303.9	66352.4		0.76294	0.17247	0.17526	44085.9	70858.1	0.60817		0.63902	0.27669	0.25232	54634.8	111928	0.09147		0.75605	0.21724	0.22102	44647.9	108616	1.32318		0.81632	0.16748	0.16094	38741.9	-12021	55892.5	-2583.74		0.85324	0.12379	0.08266	34629.9	117836	0.33749	-1.67659	185353
27	0.93372	0.09344	0.07537	23857.3	25938.8	78507.4		0.95237	0.08735	0.07369	20226.6	81468.8	0.61514		0.86758	0.16051	0.14961	34009.3	125310	0.09683		0.90839	0.13336	0.16992	28046.7	122046	1.43208		0.96073	0.08354	0.06236	18364.3	34705.2	44711.1	-1444.03		0.96347	0.07784	0.04013	17710.9	187474	0.1811	-0.64149	169060
28	0.89361	0.13557	0.10614	29871.2	25077.8	66543.4		0.92948	0.09345	0.10175	24452	73366.5	0.63297		0.80206	0.22828	0.24298	41157.4	116642	0.09687		0.9169	0.14597	0.18313	26399.6	121177	1.257		0.96256	0.08435	0.08826	17719.4	-2624.74	54721.3	-2280.27		0.97394	0.06088	0.03512	14782.3	149510	0.25509	-1.07648	175782
29	0.80494	0.17015	0.13164	36166.5	21282.5	72774.6		0.85499	0.13643	0.14015	31290.9	75144.1	0.57697		0.71009	0.24757	0.22424	44422.9	114886	0.08774		0.85516	0.17913	0.18188	31165	104642	1.42169		0.91917	0.1229	0.13201	23281.5	-6829.32	55398.4	-2624.3		0.94837	0.08751	0.04693	18607.3	118775	0.31706	-1.46191	177686
30	0.87021	0.12176	0.07506	29193.6	21897.5	90202.7		0.90371	0.10071	0.08874	25156.8	88370.1	0.54104		0.79889	0.173	0.13149	36557.6	128065	0.08582		0.87828	0.12749	0.15268	28270.5	104941	1.73374		0.9252	0.08833	0.08841	22162.8	35548.1	45320.9	-1801.8		0.93332	0.07918	0.06025	20925	135503	0.23724	-0.96221	180824
31	0.84964	0.1479	0.10791	36088.9	24851.5	81814.6		0.89401	0.11659	0.11344	30405.5	84909.2	0.58709		0.75685	0.22541	0.20266	46278.7	130324	0.08985		0.88595	0.15697	0.1763	31430.6	121055	1.41147		0.94373	0.101	0.11543	22077.7	-295.893	60041.6	-2706.94		0.96801	0.06812	0.04022	16646	137450	0.30286	-1.39807	203581
32	0.81116	0.15073	0.12179	40220.7	24148.1	78564.8		0.84776	0.12793	0.10914	36172.7	81523.6	0.59101		0.73045	0.22587	0.20966	48355.3	124734	0.09127		0.83617	0.16274	0.16625	37462.6	116956	1.41654		0.87925	0.12845	0.07896	32162.5	9100.23	53918.6	-2290.04		0.89118	0.11341	0.03107	30533.1	142999	0.25977	-1.10644	184950
33	0.87285	0.12783	0.09712	34636.9	26289.1	58757.1		0.89434	0.1159	0.09055	31619.2	67692	0.67414		0.79172	0.21958	0.21623	44719.3	111833	0.10248		0.86123	0.17946	0.20275	36185.3	124569	1.19465		0.91407	0.11517	0.08999	28474.3	2033.8	50599.1	-1870		0.93026	0.09104	0.02934	25651.7	139307	0.2753	-1.35896	194445
34	0.94523	0.08774	0.08851	22136	26638.1	62727.9		0.95558	0.08605	0.10767	19935.3	69279.8	0.67457		0.87811	0.16705	0.15176	33373.3	113420	0.10392		0.89227	0.15914	0.21558	31043.7	123461	1.27753		0.9645	0.08071	0.10313	17820.8	24960.4	42824.2	-1245.08		0.97679	0.06533	0.05085	14410.3	139580	0.25685	-1.34206	206676
35	0.93334	0.08925	0.07166	24215	26247.6	63396.6		0.9347	0.09711	0.09176	23998	68401.2	0.67612		0.88567	0.1428	0.12889	31935.8	110807	0.10573		0.85825	0.17208	0.18562	35310.5	120066	1.3276		0.93892	0.08957	0.07463	23178.4	43236	34887.9	-664.635		0.94222	0.08428	0.05615	22544.9	162926	0.18929	-0.97976	201693
36	0.75469	0.19169	0.16711	45666	23202.8	79403		0.80957	0.14987	0.16651	40381.1	82359.9	0.57477		0.65702	0.27671	0.26521	54382.3	126686	0.08634		0.81915	0.1871	0.18384	39209.8	115314	1.39218		0.89263	0.12843	0.14127	30211.3	-19091	65414.5	-3247.06		0.93315	0.08512	0.04672	23838.2	128810	0.34308	-1.63068	198885
37	0.93854	0.12754	0.10511	24227	27425.4	41373.4		0.95833	0.09284	0.10978	20129.6	57074.9	0.73983		0.84775	0.26238	0.31731	38677.4	100174	0.11121		0.92785	0.1866	0.27108	26250.4	130079	1.02316		0.97807	0.09009	0.10396	14471.8	-14511.2	51375.9	-1842.35		0.98606	0.06141	0.04079	11539.6	162617	0.23393	-1.02668	165359
38	0.85816	0.12921	0.10371	32366.6	23062.9	72621.4		0.89332	0.10458	0.09619	28126.6	75796.5	0.59927		0.77419	0.20751	0.19387	41156.1	116825	0.09244		0.87603	0.15281	0.16028	30259.2	111156	1.39985		0.9244	0.10282	0.08278	23630.3	9004.59	50327.2	-2097.26		0.9398	0.08456	0.02147	21087.2	129914	0.27312	-1.2353	181738
39	0.91322	0.13343	0.12291	30091.8	28278.7	28493.2		0.92714	0.12744	0.13475	27739.4	49312.4	0.79735		0.81894	0.30148	0.33735	44086.6	92566.9	0.11726		0.88743	0.24287	0.34037	34272.8	132979	0.93326		0.94915	0.13166	0.15557	23035.2	-27197.1	52145.9	-1835.94		0.96856	0.07843	0.03432	18112.6	144867	0.28548	-1.46806	180556
40	0.94602	0.11937	0.12083	24010.5	29118.8	26892.9		0.95619	0.12329	0.12877	21759.6	48359.3	0.81565		0.85983	0.28084	0.30631	39303.3	91789	0.12053		0.90307	0.23436	0.35389	32176.4	135715	0.92978		0.96977	0.11147	0.15576	17969.6	-18910.4	48748.9	-1510		0.98047	0.08041	0.06472	14442.7	157163	0.25021	-1.25354	178027
41	0.91124	0.11436	0.08532	26618.2	24705.9	69936.6		0.93666	0.09678	0.09478	22516	74449.5	0.62648		0.83141	0.19284	0.17112	37031.6	117094	0.09678		0.90213	0.14426	0.19297	27950.9	117263	1.35023		0.95697	0.08564	0.09952	18533.9	14984.5	48256.8	-1811.61		0.97067	0.06274	0.0525	15302.1	135682	0.26479	-1.24877	191560
42	0.94633	0.0857	0.08728	23064.4	28056.6	38907.1		0.95491	0.09201	0.0945	21156.9	54017.5	0.76995		0.87075	0.20319	0.21195	36288.6	97864.7	0.11507		0.89003	0.20178	0.26651	33016.2	129796	1.03998		0.96384	0.08953	0.10962	18932.9	1020.52	44293.8	-1249.01		0.98002	0.05666	0.03364	14071.9	141127	0.27313	-1.48858	196898
43	0.88706	0.10316	0.08203	31539.4	25604.7	61641.4		0.90325	0.11015	0.07754	29197.5	68305.7	0.66513		0.81135	0.1873	0.15922	41113.8	111896	0.10142		0.85475	0.17622	0.18934	35766.7	119897	1.26698		0.91986	0.1035	0.09171	26567.9	12755.3	46555.9	-1611.63		0.94682	0.06094	0.04552	21641.6	125905	0.30835	-1.66323	206105
44	0.92991	0.10215	0.05591	21649.7	22843.9	72280.1		0.95905	0.06856	0.05691	16585	74843.9	0.60119		0.85118	0.17584	0.15869	31861.6	114581	0.09385		0.93001	0.11985	0.14731	21633.7	108978	1.43359		0.97768	0.05784	0.05941	12216.7	20871.7	44876	-1694.78		0.98743	0.03458	0.02879	9169.47	132990	0.24583	-1.08643	176725
45	0.80878	0.27227	0.26299	42187.2	25133.4	36781.8		0.84951	0.25575	0.27129	37926.1	54958.3	0.71516		0.68718	0.47063	0.6048	54631.9	96900.6	0.10399		0.87174	0.28418	0.36373	34551.1	124473	0.94401		0.94071	0.17588	0.27695	23490.6	-64007.7	68329	-3322.73		0.97495	0.07851	0.06323	15269.6	140380	0.32953	-1.53145	162592
46	0.84191	0.15263	0.14839	37135.9	24825.4	30111.4		0.85518	0.16855	0.14869	35605.3	46162.2	0.77778		0.74801	0.28485	0.26377	47404.2	86611.2	0.1126		0.80724	0.27796	0.30354	41005.9	115961	0.98572		0.88416	0.17148	0.19161	31789	-25104.6	48489.5	-1820.31		0.95145	0.0674	0.0513	20578.9	119506	0.37439	-2.13376	179145
47	0.95387	0.09434	0.10181	19474.3	25653.2	24875.4		0.96174	0.1018	0.09851	17790.8	42728.7	0.81656		0.87565	0.2446	0.28511	32473.6	80919.6	0.12113		0.90027	0.22462	0.31619	28634.4	118885	0.94764		0.97012	0.09932	0.11275	15673.6	-8367.91	39900.4	-1095.93		0.97869	0.06698	0.0524	13237.4	140311	0.23695	-1.21424	160299
48	0.92816	0.1533	0.15683	24436	25443.8	21446.5		0.94153	0.13395	0.1841	22257.9	41918.4	0.81534		0.83207	0.335	0.41995	37946.4	79835.6	0.1199		0.90457	0.24975	0.3885	28163.6	119822	0.8991		0.96335	0.12724	0.18005	17453.6	-27743.7	46525.3	-1621.65		0.97638	0.08857	0.07565	14010.4	137178	0.26174	-1.27851	150888
49	0.94733	0.12202	0.13742	24304.1	29857.9	23725.2		0.9538	0.12903	0.13883	22830.3	46367.4	0.84006		0.87341	0.28293	0.32504	38221.6	89443.4	0.12468		0.89231	0.24883	0.37051	34751.5	138233	0.91394		0.95983	0.13082	0.13379	21225.2	-10328.8	44452.5	-1122.66		0.96275	0.11664	0.09222	20438.9	196907	0.18416	-0.82225	159433
50	0.88749	0.13347	0.12346	28462.6	23157.1	76279.2		0.92342	0.11108	0.11734	23542.3	78726.2	0.58929		0.8109	0.1995	0.21279	37165.5	118775	0.09263		0.90676	0.15463	0.17261	25910.6	111659	1.44136		0.94222	0.10474	0.09368	20396.4	19179.7	47628.4	-1882.4		0.94235	0.10286	0.09013	20373.4	571019	0.08753	0.50573	-252761
51	0.89825	0.1196	0.08952	23872.3	20546.4	82059.7		0.93118	0.09877	0.07657	19650.9	81040.5	0.54696		0.83545	0.17	0.15921	30525.6	116532	0.08825		0.91083	0.12596	0.13419	22347	98696.6	1.68033		0.93657	0.09745	0.05186	18848.3	39922.3	38605.3	-1389.14		0.9357	0.09559	0.05486	18983.7	1.86396e+06	0.03701	1.02344	-1.54644e+06
52	0.90388	0.10612	0.11371	29504.7	26209.7	42617.1		0.91457	0.11921	0.11499	27828.5	54952	0.7418		0.8263	0.21745	0.20024	40089.2	97341.7	0.11084		0.85546	0.20685	0.26282	36180.4	121633	1.08916		0.92756	0.11908	0.12677	25613.9	496.955	44261.2	-1388.58		0.9542	0.07753	0.04587	20367.4	127068	0.3058	-1.69644	193708
53	0.80933	0.14997	0.14112	37098.3	22141.2	76044.4		0.85446	0.12349	0.12938	32492.6	78117.9	0.57782		0.71772	0.22519	0.23157	45475.3	119417	0.08804		0.84841	0.16464	0.164	33079.4	108139	1.44551		0.91022	0.11256	0.11071	25457.1	-1572.37	55405.6	-2558.8		0.94743	0.07546	0.05131	19479	117369	0.33504	-1.65071	193261
54	0.73944	0.18571	0.15534	41156.8	20084.4	94875.1		0.80931	0.14944	0.14633	35318.3	92103.8	0.50411		0.65075	0.24895	0.22183	47909.1	132184	0.07752		0.82572	0.16872	0.15291	33659.2	101244	1.75231		0.89316	0.12961	0.10704	26354.5	3951.34	59051.7	-2997.48		0.91155	0.10748	0.0596	23978.6	128833	0.29008	-1.14423	175986
55	0.92959	0.11398	0.09807	27606	29057.3	23890.5		0.93876	0.11616	0.10548	25861.8	46390.7	0.82874		0.8423	0.28619	0.31221	41937.4	89692.8	0.12155		0.88542	0.24233	0.35461	35216.7	135278	0.91136		0.95297	0.11971	0.13971	22561.5	-21865.3	48666.9	-1508.43		0.96978	0.06678	0.03426	18086.9	147344	0.27631	-1.46892	184225
56	0.80515	0.1407	0.1184	36372.4	21418	70715.1		0.84416	0.10847	0.10224	32586.6	73170.9	0.58746		0.71958	0.21493	0.21283	43931	112316	0.08997		0.83477	0.15566	0.14123	33493.7	104032	1.4224		0.8854	0.10313	0.09253	27893.5	3574.57	50192.6	-2213.43		0.91371	0.07659	0.05785	24204.7	113046	0.31625	-1.55328	182651
57	0.95325	0.08169	0.05233	19484.3	25487.7	24490.9		0.95617	0.09395	0.0437	18867.8	41017.2	0.83193		0.89525	0.19407	0.24174	29536.5	78054.5	0.1245		0.87879	0.22611	0.28815	31374.4	116738	0.96402		0.95761	0.09234	0.04632	18553	7372.03	32824.4	-564.359		0.9595	0.07736	0.03707	18136.5	175457	0.16551	-0.82454	153323
58	0.8879	0.15105	0.15532	31243.4	25471.4	30571.2		0.90624	0.13573	0.15752	28746.2	48175.5	0.76933		0.7917	0.31967	0.3851	43124.7	87928.6	0.11367		0.87973	0.24163	0.3133	32361.8	120945	0.95703		0.93318	0.14151	0.14112	24120.6	-26545.8	49950.1	-1882.98		0.95058	0.08614	0.06087	20745.3	134759	0.27926	-1.37548	161978
59	0.85465	0.12427	0.08578	30097.6	21141.5	78394.8		0.89169	0.09485	0.09057	26011.9	78592.1	0.5639		0.77469	0.19003	0.15695	37730.9	117124	0.08791		0.87284	0.13251	0.14888	28151.2	101919	1.57132		0.92273	0.08833	0.08376	21944	19146.8	46533.5	-1953.23		0.94045	0.07138	0.03652	19264.7	116695	0.2828	-1.30859	181231
60	0.69275	0.18711	0.15369	43112.9	18753.1	91214		0.76304	0.14333	0.15105	37952.4	88004	0.49844		0.60322	0.248	0.2083	49252.1	126819	0.07556		0.77912	0.16367	0.15477	36554.7	94870.3	1.78733		0.86961	0.11907	0.12736	28086.1	-2865.24	59072.8	-3101.51		0.91937	0.07852	0.05146	22085.6	107483	0.36281	-1.72205	188865
61	0.97783	0.0649	0.04323	9789.43	18832.8	21737.5		0.97191	0.07795	0.09631	11207.8	30491.4	0.83856		0.96004	0.11701	0.11932	13280.7	57411.5	0.12776		0.85218	0.2141	0.22545	25277.4	83867.1	1.05464		0.97988	0.06	0.03695	9326.55	30293.2	15166	282.058		0.97068	0.07737	0.05032	11360.8	1.56907e+06	0.0216	0.85772	-1.17031e+06
63	0.89067	0.11865	0.1355	30240.8	25003.6	53064.7		0.89758	0.12873	0.14516	29271.3	60436.3	0.69834		0.82857	0.19055	0.18767	38148.1	101494	0.10672		0.83183	0.19647	0.25817	37505.5	115267	1.2272		0.90492	0.12494	0.13983	28200.7	21659.2	38463.1	-1035.35		0.9209	0.11075	0.08724	25722.5	124929	0.27339	-1.51499	195846
64	0.7789	0.19185	0.16783	42001.5	22836.9	48040.2		0.81367	0.16773	0.17011	38712.2	58380.5	0.67197		0.67672	0.32082	0.30516	51246.7	98631.6	0.09887		0.80843	0.22865	0.24378	39096.4	110984	1.11043		0.87697	0.15885	0.17501	31331.8	-32414.6	57317.6	-2652.36		0.93023	0.07908	0.05654	23594.4	118139	0.36096	-1.86795	175574
65	0.75544	0.21257	0.1815	45405.4	23117.2	48434.2		0.79216	0.18872	0.17694	42038.5	59321.9	0.66987		0.6535	0.34725	0.33072	54514.8	100130	0.0984		0.79353	0.23894	0.24925	41719.3	113022	1.09684		0.85986	0.17034	0.18325	34371.7	-36900.2	59689.1	-2813.22		0.90647	0.08984	0.0706	28079.7	121661	0.35269	-1.78119	174521
66	0.91314	0.10936	0.06162	28714.3	26969.8	45322.2		0.91954	0.11365	0.05605	27636.1	56881.8	0.74151		0.85355	0.19449	0.18889	37599.9	98901.3	0.1131		0.85643	0.19298	0.22129	36916.4	124594	1.11088		0.92272	0.1106	0.05112	27084.2	17890.8	38726.1	-904.332		0.92686	0.1005	0.03189	26349.4	163377	0.1999	-0.99736	182815
67	0.87147	0.13193	0.1097	29896.1	22550.9	64457.1		0.90314	0.11647	0.1061	26005	68917.4	0.6212		0.78387	0.21675	0.19892	39114	108820	0.09489		0.87912	0.16792	0.18282	28992.7	108045	1.33327		0.93662	0.10805	0.10382	20994.1	3238.38	48787.5	-2018.2		0.96184	0.07507	0.02913	16290.1	118282	0.30349	-1.4943	181955
68	0.82773	0.1468	0.11553	34072.1	21635.3	55795		0.86081	0.12811	0.11703	30700.4	61934.4	0.63997		0.7333	0.24495	0.21469	42769	100582	0.09599		0.8428	0.18567	0.20051	32548.3	104141	1.24674		0.90795	0.12009	0.13455	24906.8	-11077.2	50294.9	-2204.58		0.95492	0.05623	0.04328	17429	109879	0.34943	-1.82082	176587
69	0.93696	0.1265	0.14559	26097.7	29146.8	12454.8		0.93722	0.13087	0.15739	26045.8	36360.7	0.92174		0.88182	0.23658	0.24341	36183.3	77019.1	0.13394		0.83579	0.2967	0.39943	42121.3	131317	0.87982		0.93835	0.12976	0.16146	25808.9	1319.81	33918.9	-367.087		0.94581	0.10526	0.10705	24197.1	154794	0.22935	-1.3876	190515
70	0.91377	0.15514	0.16632	23579.9	22236.5	34164.6		0.92995	0.16346	0.16699	21314.6	46120	0.74269		0.82689	0.269	0.29561	33810.9	81597.7	0.11103		0.88354	0.23151	0.30826	27404.1	104305	1.04882		0.94979	0.15518	0.15999	17993.5	-9668.25	41022	-1445.04		0.96403	0.11471	0.09623	15229.8	119409	0.266	-1.29693	147290
71	0.75525	0.19015	0.15727	41853.4	21298.2	75179.1		0.81081	0.15263	0.14013	36932.8	77470.3	0.56757		0.66217	0.27327	0.25862	49493.7	117633	0.08618		0.8237	0.18074	0.15932	35522.5	106102	1.41584		0.8812	0.1322	0.1119	29159.5	-11176.5	58307.7	-2846.89		0.90156	0.10502	0.04424	26544.1	127739	0.2961	-1.2554	169792
72	0.9565	0.09804	0.07391	18783.6	25516.3	35238.5		0.96029	0.10791	0.07072	17947.3	48141.2	0.77897		0.90153	0.19258	0.20172	28583.2	86370.6	0.11856		0.88615	0.20257	0.25311	30389.7	117158	1.05216		0.9616	0.10396	0.06114	17648.1	16738.9	33444.7	-609.879		0.96214	0.10001	0.04974	17525.4	237626	0.12134	-0.41985	122742
73	0.95408	0.11058	0.08378	22230.1	29353.9	10937.5		0.95544	0.11709	0.0932	21910.3	36620.3	0.91886		0.89167	0.25207	0.27937	34670.2	76936.3	0.13406		0.86738	0.28406	0.40341	37778.9	133512	0.85676		0.9574	0.12006	0.11021	21412.1	-6247.71	36718.9	-566.544		0.96139	0.09341	0.06235	20383.7	173665	0.19824	-1.10372	176794
74	0.94782	0.09635	0.09215	24164.9	29834.2	26735.3		0.95269	0.11023	0.08761	23028	47509.6	0.83357		0.87983	0.23254	0.25768	37173.3	91126	0.12388		0.88203	0.23398	0.32579	36333.8	137289	0.94331		0.95671	0.11285	0.0948	22010.1	-1954.81	42129.9	-945.828		0.96114	0.09063	0.05389	20852.7	178345	0.20247	-1.02737	181416
75	0.86567	0.12004	0.08632	30677	22559.4	72556.3		0.8988	0.08291	0.08111	26669.2	75189.3	0.59539		0.78542	0.19452	0.18418	39064.7	115076	0.09239		0.87992	0.13021	0.15026	29003.9	108497	1.4257		0.92387	0.07742	0.07803	23094.1	14477.6	47450.2	-1914.68		0.93721	0.06154	0.04959	20973.7	127287	0.26563	-1.20456	179262
76	0.93452	0.10364	0.08231	25711.3	28137.8	37815.7		0.93991	0.11339	0.08205	24632.4	52755.1	0.78013		0.87108	0.21074	0.20156	36473	95713.4	0.11747		0.86988	0.21021	0.2633	36245.2	129500	1.0395		0.9437	0.11067	0.08272	23841	10126.8	40004.5	-912.821		0.94975	0.08798	0.05966	22524.9	158983	0.21851	-1.1504	189401
77	0.93359	0.10853	0.11307	26330.8	28598.9	29139.7		0.93802	0.11228	0.12665	25440.7	47425.7	0.821		0.86139	0.21885	0.2401	38550.4	91042	0.12077		0.85905	0.23805	0.30066	38359.7	130865	0.97781		0.94475	0.11421	0.13271	24016.1	-1909.71	41905.8	-1023.61		0.96757	0.07732	0.04974	18400.6	137152	0.29449	-1.70637	199268
78	0.91089	0.11385	0.07082	28759.4	26635.7	41946.8		0.9265	0.10531	0.0756	26180.4	55855.1	0.73939		0.82495	0.23981	0.22549	40795.5	98665.9	0.11044		0.88247	0.19188	0.25432	33028.3	125062	1.05567		0.94468	0.09741	0.11301	22659.3	-8992.63	48466.9	-1679.32		0.9668	0.04893	0.0369	17554.5	133579	0.29499	-1.55545	188785
79	0.91212	0.10002	0.08618	31068.8	28995.6	21022		0.91519	0.10704	0.09614	30529.2	42636.1	0.86164		0.84228	0.23033	0.24492	42135.2	85526.9	0.12552		0.83647	0.25903	0.32197	42381.5	132457	0.91942		0.92025	0.11436	0.11455	29597.3	-6153.76	40642.4	-895.905		0.9414	0.0786	0.0461	25370.2	138882	0.29028	-1.71212	195785
80	0.80373	0.1861	0.17493	40705.9	23861.7	61986.1		0.84631	0.1667	0.17603	36180.5	69548.1	0.63258		0.70087	0.29282	0.29154	50704.8	112757	0.09419		0.84344	0.21336	0.23467	36355.2	116605	1.21668		0.9161	0.14456	0.16978	26613.4	-26604.6	61829.1	-2920.57		0.96182	0.08394	0.04402	17953.6	126913	0.3482	-1.72542	189918
81	0.9255	0.10498	0.14694	22607.8	23082.5	75895.3		0.92325	0.10663	0.17141	23004.6	75540.1	0.60627		0.88331	0.14502	0.1631	28438.9	114189	0.09705		0.84524	0.16187	0.24149	32583.5	105227	1.61846		0.93139	0.09708	0.15621	21694.7	57601.8	30922.6	-603.084		0.93513	0.09253	0.13809	21096.4	139929	0.19603	-1.01587	197832
82	0.8382	0.1421	0.08661	37388.6	24651.3	69590.9		0.86035	0.12828	0.0857	34752.4	74106.6	0.62724		0.76788	0.21252	0.17445	45049.8	116286	0.09727		0.82927	0.16667	0.18069	38406.4	116966	1.3489		0.87478	0.12378	0.0805	32891.5	18457.2	46565.8	-1685.73		0.88311	0.11166	0.05473	31778.3	143819	0.23871	-1.06834	183503
83	0.90951	0.12468	0.09496	27294.3	25066.1	60437.6		0.93923	0.09408	0.08279	22478	68469.4	0.65444		0.8226	0.21925	0.23978	38615.2	110522	0.10035		0.91903	0.14899	0.19336	25818.4	120197	1.21258		0.96281	0.08814	0.07377	17497	185.328	50888.5	-1986.34		0.96894	0.06437	0.0383	15990.5	164219	0.22038	-0.83465	155475
84	0.86844	0.12222	0.1043	33858.9	25200.4	57071.5		0.88998	0.11001	0.09941	31002.5	65400.4	0.6718		0.78656	0.21929	0.21141	43505.5	108030	0.10192		0.85623	0.17703	0.20297	35396	119364	1.203		0.9112	0.10878	0.10052	27817.5	1551.46	48994.7	-1830.33		0.93211	0.08457	0.03483	24323.8	129506	0.29164	-1.48648	191795
86	0.92905	0.10888	0.08059	20399	21383.8	73551.8		0.95216	0.09433	0.08104	16757.1	74357.3	0.5843		0.86743	0.16848	0.14582	28078.4	110451	0.0935		0.91654	0.12298	0.16665	22124.7	101318	1.54068		0.95704	0.08914	0.06649	15873.1	36699.6	37177.6	-1214.91		0.95661	0.08852	0.06529	15955	1.44906e+06	0.04025	0.93079	-1.12083e+06
87	0.94988	0.09177	0.07749	22329.7	28160.4	25278.7		0.9535	0.09881	0.09391	21512	44388.5	0.83835		0.87957	0.21453	0.21586	35132.4	86493.1	0.12326		0.87179	0.23025	0.30933	35714.6	128693	0.95423		0.95869	0.10082	0.1091	20271.8	-1651.92	39702.1	-887.821		0.97633	0.05496	0.03391	15344.1	137544	0.2782	-1.60968	192089
88	0.94647	0.12074	0.1086	24098.2	29353.5	8961.62		0.95124	0.12609	0.13171	23180.7	37595.9	0.90326		0.85467	0.32554	0.38651	40471.5	79067.3	0.12984		0.8874	0.30882	0.45139	34951	135584	0.82508		0.96532	0.13566	0.18959	19397.7	-32164.8	46979.1	-1355.82		0.98933	0.04861	0.02906	10758.4	142170	0.29861	-1.67249	179145
89	0.97133	0.08027	0.07598	17637.5	29737.7	18887.9		0.9723	0.08925	0.08326	17335.4	41169.1	0.88473		0.91442	0.20585	0.25236	30981.8	83275.9	0.13027		0.87935	0.24723	0.32726	36180	134974	0.91068		0.97348	0.08811	0.08263	16963.2	4995.43	35691.6	-457.992		0.97798	0.07444	0.04538	15457.7	171814	0.20294	-1.17886	193641
90	0.97853	0.11665	0.12812	15401.3	30120.5	-3120.14		0.97848	0.11539	0.12555	15423.5	28689.8	1.0165		0.92327	0.27345	0.35109	29761.1	67281.6	0.14516		0.86824	0.34016	0.5025	38154.2	135344	0.78498		0.97878	0.11902	0.13809	15311.6	-7894.12	32166.5	-157.384		0.98298	0.09496	0.08275	13713.2	174232	0.20007	-1.25242	186159
91	0.85001	0.14541	0.11775	30444.7	20995.2	50260.2		0.87832	0.12186	0.12476	27482.7	56991	0.65666		0.7599	0.24458	0.22501	38868	93444.7	0.09899		0.8549	0.18536	0.21157	29945	100440	1.2135		0.91283	0.11545	0.12946	23210	-6408.07	45281.6	-1868.19		0.94383	0.08029	0.04038	18630.7	107213	0.31866	-1.62637	163890
92	0.88158	0.12876	0.12242	30991.7	24495.2	21652.8		0.88893	0.14054	0.12334	30051.9	39547.1	0.82668		0.79913	0.26578	0.28257	40835.2	76991.6	0.12033		0.82845	0.2667	0.32665	37301.6	113273	0.93349		0.9021	0.151	0.1471	28179.3	-15451.2	40396.9	-1223.21		0.93386	0.09516	0.04376	23161	116558	0.31838	-1.8154	166351
93	0.92081	0.12816	0.12272	28616.1	28268	2985.79		0.92182	0.12795	0.13684	28473.4	31478.8	0.9566		0.84853	0.29219	0.35891	40165.7	69948.4	0.13666		0.83682	0.32456	0.4733	41079.3	128549	0.80814		0.92629	0.13469	0.17309	27608.4	-18663.6	37546.3	-713.715		0.94258	0.09222	0.06007	24367.1	137783	0.27475	-1.62767	173559
94	0.91041	0.11771	0.10788	28782.9	26579.3	8019.26		0.91371	0.12551	0.1157	28321	33391.2	0.91192		0.82898	0.30926	0.38158	40353	70883.4	0.13097		0.84596	0.31086	0.44982	37741.4	122221	0.82991		0.92266	0.14196	0.16038	26742.5	-22595.3	39699.9	-1009.27		0.94378	0.0911	0.04965	22800.1	128364	0.29051	-1.67128	165108
95	0.91655	0.10648	0.09183	24091.2	23127.7	40753.4		0.92911	0.10637	0.09527	22220	50889.9	0.72572		0.84007	0.21067	0.20357	33713.7	88209.5	0.10947		0.87597	0.19332	0.23767	29369.9	107856	1.11189		0.94083	0.101	0.10708	20285	3372.93	39147.9	-1232.32		0.95712	0.07768	0.03848	17269.6	118032	0.27404	-1.44677	167507
96	0.97591	0.0643	0.06716	10730.5	19782.7	41905.2		0.96819	0.08213	0.10869	12487.4	45998.2	0.71598		0.93943	0.11245	0.091	17197.4	77517.4	0.11094		0.86165	0.17749	0.20174	25712.7	88673.1	1.29319		0.97629	0.06429	0.07289	10645	38017.6	21448.9	-128.165		0.98538	0.04543	0.04755	8357.41	101769	0.24045	-1.51229	166944
97	0.95357	0.09267	0.07667	20547.6	26976.2	35788		0.96527	0.07879	0.07657	17840	51613.5	0.77		0.87434	0.2283	0.26455	34303	93000.4	0.11562		0.91432	0.18972	0.2758	27913.6	126008	1.01001		0.9749	0.08006	0.08689	15107.5	-4269.96	44143.9	-1320.59		0.98178	0.0534	0.03516	12871.4	155712	0.22507	-1.07553	168537
98	0.95807	0.09816	0.09761	20566.8	28479.5	30434.6		0.96333	0.10438	0.10827	19245	48374.9	0.81238		0.89043	0.21522	0.2331	33722.1	90770.1	0.12132		0.89034	0.22056	0.31197	33260.6	130965	0.98046		0.96763	0.10135	0.11593	18070.8	2189.16	40584.7	-931.168		0.97272	0.08532	0.06819	16589.3	166270	0.20968	-1.07254	179478
	R2	MAPE	SD	RMSE				R2	MAPE	SD	RMSE				R2	MAPE	SD	RMSE				R2	MAPE	SD	RMSE				R2	MAPE	SD	RMSE					R2	MAPE	SD	RMSE
mean	0.896316	0.127022	0.112162	27971				0.914713	0.119366	0.116865	25647.4				0.820519	0.238292	0.250748	38164.1				0.866918	0.21251	0.272881	33015.5				0.937111	0.11409	0.118585	22173.7					0.952708	0.0828984	0.0560499	19115.6
