# Supplementary material for: High‐throughput phenotyping accelerates the dissection of the dynamic genetic architecture of plant growth and yield improvement in rapeseed
Source: Plant Biotechnol J. 2020 May 19;18(11):2345–53. doi: 10.1111/pbi.13396 (PMC7589443; doi:10.1111/pbi.13396)
Supplement: Supplementary file 16 — Table S10 Phenotypic variation and broad‐sense heritability of 43 i‐traits of the ISL population. [file PBI-18-2345-s012.xlsx]

## Sheet: Sheet1
Table S10 Phenotypic variation and broad-sense heritability of 43 i-traits of the ISL population
	Time points	Min	Max	Mean	Standard Deviation	P value (Shapiro-Wilk test)	Heritability (H2)
DW	1	0.542231	3.09039	1.71662	0.504125	0.0195485	0.349044
	2	0.756887	3.49764	2.11572	0.573475	0.123692	0.32216
	3	1.60344	5.66065	3.38066	0.758941	0.316198	0.517328
	4	3.25605	9.60374	6.39172	1.32215	0.348986	0.532223
	5	4.11484	10.5044	7.31186	1.46038	0.558981	0.57389
	6	4.84953	11.5512	8.45101	1.47942	0.294118	0.571364
	7	5.36402	14.0101	9.59279	1.60531	0.844977	0.507443
	8	6.80669	16.9708	12.7316	1.97433	0.685628	0.463415
	9	7.52431	19.7711	13.4619	2.07143	0.729226	0.586425
	10	10.3908	24.1357	16.6258	2.32935	0.208765	0.623355
	11	11.7094	28.4653	18.5358	2.40183	0.137335	0.442901
	12	13.2635	37.9733	19.7657	3.84457	0.00286032	0.183138
FW	1	6.77826	34.119	19.5728	5.35977	0.122625	0.349464
	2	9.23935	38.1827	23.8276	6.02107	0.131937	0.326985
	3	18.5978	59.6135	36.8471	7.73135	0.241645	0.519364
	4	35.8962	97.2175	66.4035	12.8779	0.395344	0.534797
	5	44.2082	105.421	75.2137	14.0574	0.691747	0.568375
	6	50.3683	115.313	86.1019	14.0987	0.23804	0.561341
	7	55.8152	138.38	97.0712	15.1086	0.450026	0.505695
	8	69.5094	164.917	126.345	18.3438	0.706069	0.459771
	9	76.3035	190.229	132.869	19.0658	0.219278	0.578125
	10	102.863	226.027	161.013	20.8563	0.129353	0.626066
	11	115.287	263.273	177.848	21.1392	0.144135	0.454872
	12	129.264	341.873	187.998	33.223	0.00850809	0.180451
M_TEX_SV	1	0.03675	0.170625	0.1091	0.0249913	0.0662907	0.513012
	2	0.050875	0.201556	0.134693	0.0285729	0.942049	0.517706
	3	0.0935714	0.27725	0.18979	0.0327165	0.0963902	0.589039
	4	0.175571	0.451444	0.326164	0.0547662	0.468068	0.680349
	5	0.208714	0.478625	0.356231	0.0565619	0.675017	0.665622
	6	0.257375	0.5372	0.406963	0.0571844	0.0225694	0.682291
	7	0.281875	0.635	0.438273	0.062242	0.628602	0.635741
	8	0.349	0.768778	0.581426	0.0767761	0.341948	0.633149
	9	0.380429	0.862	0.610643	0.0783463	0.725215	0.675107
	10	0.477714	0.959889	0.712843	0.0834473	0.969213	0.736196
	11	0.531	1.08867	0.797304	0.0887095	0.291126	0.631683
	12	0.57325	1.42333	0.854074	0.124284	0.0552028	0.265326
SE_TEX_SV	1	0.7115	1.61729	1.256	0.162392	0.50352	0.614645
	2	0.916857	1.78412	1.42374	0.162101	0.776241	0.583251
	3	1.13613	2.05287	1.68483	0.160311	0.426871	0.578526
	4	1.59486	2.72038	2.28102	0.205481	0.781454	0.681975
	5	1.75186	2.92663	2.3762	0.211128	0.848668	0.700407
	6	1.97988	3.007	2.57275	0.19959	0.0117211	0.705234
	7	2.10414	3.30512	2.64267	0.213453	0.221732	0.698656
	8	2.38586	3.72378	3.14641	0.242758	0.0146791	0.703271
	9	2.50743	3.99112	3.23971	0.239951	0.393159	0.737969
	10	2.78729	4.16425	3.49391	0.242349	0.475887	0.798339
	11	2.97257	4.34225	3.74063	0.240107	0.759274	0.764417
	12	3.17475	4.8982	3.88877	0.289469	0.910216	0.422766
S_TEX_SV	1	0.428714	0.621125	0.553535	0.0328057	0.0308141	0.571525
	2	0.472714	0.63875	0.584191	0.0293428	0.169235	0.596818
	3	0.528625	0.6715	0.624758	0.024126	0.0202908	0.571201
	4	0.612714	0.730625	0.692978	0.0206567	0.00745236	0.667581
	5	0.634714	0.7445	0.701848	0.019654	0.121225	0.669463
	6	0.656875	0.752889	0.718621	0.0167935	0.00457343	0.687641
	7	0.673143	0.767125	0.724404	0.0162832	0.00242327	0.680755
	8	0.7	0.787556	0.75733	0.0147258	0.00115019	0.692456
	9	0.710857	0.7985	0.762647	0.0138387	0.0536769	0.714067
	10	0.732143	0.805875	0.77627	0.012414	0.00944479	0.783283
	11	0.746143	0.811875	0.788055	0.0108563	0.0104099	0.768315
	12	0.763556	0.832111	0.793906	0.0123049	0.859128	0.465185
MU3_TEX_SV	1	6.82263	39.8779	25.7954	6.34449	0.284361	0.584715
	2	11.4294	53.7169	34.0414	7.69585	0.899802	0.608987
	3	20.0266	69.5803	47.2976	9.06731	0.967057	0.574469
	4	39.1081	131.665	91.0403	16.5443	0.159814	0.692002
	5	51.079	145.65	97.6783	18.0682	0.780962	0.726395
	6	69.992	166.734	116.923	19.3219	0.0521396	0.744556
	7	74.437	199.131	121.374	21.3996	0.274296	0.755824
	8	104.904	266.202	181.855	30.2148	0.776194	0.739093
	9	116.503	307.842	193.765	31.3954	0.240718	0.749532
	10	141.466	318.434	223.241	33.7065	0.634147	0.821291
	11	166.777	346.051	259.7	37.3078	0.969911	0.821491
	12	193.924	432.534	286.634	44.9819	0.751905	0.539252
U_TEX_SV	1	0.974625	0.993143	0.983732	0.00361538	0.594646	0.487399
	2	0.971111	0.99125	0.980839	0.00393525	0.921426	0.46882
	3	0.96075	0.984	0.972875	0.00453316	0.799953	0.575568
	4	0.941875	0.973	0.95656	0.00679952	0.895728	0.632481
	5	0.938125	0.969286	0.952202	0.00704479	0.617031	0.647228
	6	0.931125	0.965714	0.94676	0.00693068	0.716451	0.623299
	7	0.923444	0.962375	0.941663	0.00712952	0.245839	0.564998
	8	0.9121	0.955	0.928392	0.00809934	0.269626	0.54229
	9	0.902	0.951571	0.925128	0.00829214	0.223822	0.608471
	10	0.887778	0.938286	0.913048	0.00848976	0.581891	0.606623
	11	0.87525	0.932143	0.905875	0.00819557	0.492068	0.450199
	12	0.840778	0.9265	0.901779	0.0132916	0.00438393	0.172458
E_TEX_SV	1	0.0462857	0.15	0.101088	0.0203786	0.427128	0.494561
	2	0.05675	0.17575	0.11758	0.0222278	0.959292	0.509791
	3	0.099	0.223125	0.160404	0.0239775	0.455086	0.563543
	4	0.16	0.31675	0.244546	0.0340343	0.854549	0.634832
	5	0.178286	0.335375	0.265857	0.0354747	0.62919	0.635273
	6	0.2005	0.36825	0.294023	0.0339256	0.848695	0.62042
	7	0.21625	0.408556	0.318907	0.0346998	0.322453	0.552534
	8	0.253286	0.4621	0.385184	0.0393767	0.369226	0.546218
	9	0.270714	0.509667	0.40082	0.0400404	0.405695	0.601871
	10	0.334857	0.572778	0.457763	0.0400745	0.264127	0.616343
	11	0.366143	0.627375	0.491595	0.0378692	0.53115	0.471176
	12	0.39275	0.763	0.510812	0.0581703	0.0233331	0.153587
GPA_SV	1	9958.48	36543.3	23343.4	5191.77	0.585911	0.474529
	2	12365	41333.8	27481.4	5702.56	0.787332	0.45593
	3	22820.4	56670.6	39007	6601.89	0.844657	0.58156
	4	38692.6	84353.7	62773.5	9873.63	0.937115	0.616289
	5	44394.7	90147.3	69099.1	10368.1	0.825195	0.647659
	6	49543.4	100088	77117.5	10133.5	0.713906	0.624836
	7	54515.3	111789	84702.1	10516.7	0.546722	0.565772
	8	65189.7	128519	104214	11948.9	0.606456	0.539481
	9	70387.8	142182	109029	12221.6	0.315252	0.618685
	10	89677.4	158148	126575	11793.3	0.178515	0.647378
	11	98226.5	164840	135899	10752.4	0.81683	0.523388
	12	98040.7	184786	134640	14100.1	0.281842	0.0250487
TPA_SV	1	9963.96	36547.9	23348.2	5191.71	0.585469	0.474569
	2	12370.1	41338.5	27486.2	5702.51	0.7872	0.455956
	3	22827.4	56677.3	39014.3	6601.84	0.844487	0.581615
	4	38704.4	84364.6	62788.1	9870.4	0.9374	0.616149
	5	44407	90159.2	69116.9	10369.5	0.829572	0.647915
	6	49555	100100	77118.7	10136	0.703807	0.626727
	7	54526.6	111801	84725.8	10527.9	0.551659	0.566218
	8	65202.2	128682	104288	11971.9	0.379135	0.53086
	9	70400.9	143602	109146	12319.9	0.367808	0.610856
	10	89799.1	165616	127380	12746.5	0.599385	0.590483
	11	98819.3	184876	138077	12518.6	0.384703	0.455151
	12	107352	239735	144392	20450	0.00101172	0.14868
H_SV	1	127.745	259.135	203.859	27.361	0.317463	0.596041
	2	147.367	267.769	211.246	25.5291	0.596939	0.570362
	3	200.914	310.681	254.108	24.2913	0.831211	0.562929
	4	242.852	381.615	306.649	28.612	0.469107	0.691942
	5	242.036	383.267	308.763	28.7113	0.542235	0.660414
	6	254.654	402.446	326.664	28.4648	0.276819	0.539339
	7	260.08	481.189	332.633	34.6107	0.000749137	0.364314
	8	309.806	590.806	396.453	44.9007	0.00183357	0.436431
	9	311.598	630.579	393.695	53.6508	7.66131e-05	0.379747
	10	328.8	941.502	477.203	104.012	1.38059e-09	0.317789
	11	340.023	1257.95	577.585	151.507	7.39804e-07	0.766491
	12	530.07	1506.89	908.556	150.661	0.137323	0.792173
W_SV	1	237.994	485.711	373.837	48.724	0.559873	0.702923
	2	266.565	526.859	409.402	49.2649	0.284623	0.700718
	3	324.367	552.642	462.885	50.0062	0.099378	0.738271
	4	423.604	683.496	574.008	58.1003	0.0948485	0.797368
	5	447.124	728.958	619.085	59.2654	0.0902343	0.743686
	6	493.892	771.73	655.583	60.2626	0.178937	0.748774
	7	507.802	798.732	696.68	57.6416	0.0364175	0.781968
	8	525.671	806.527	705.171	54.2058	0.0507084	0.714955
	9	542.487	816.973	735.954	54.4689	0.0923292	0.780475
	10	558.402	833.243	763.71	49.5046	0.0105022	0.682233
	11	594.819	863.329	783.407	48.4228	7.8359e-05	0.839811
	12	555.508	826.05	703.095	60.7676	0.373017	0.327681
HWR_SV	1	0.422125	0.6605	0.552548	0.0471449	0.396953	0.316632
	2	0.426625	0.649778	0.519807	0.0462484	0.267627	0.601323
	3	0.476375	0.6635	0.556884	0.0482819	0.027877	0.559553
	4	0.427	0.673125	0.54218	0.0542585	0.000593058	0.730972
	5	0.414444	0.676333	0.505208	0.0504113	0.12154	0.719299
	6	0.40675	0.708	0.508336	0.0556972	0.00987769	0.584816
	7	0.403	0.825444	0.486594	0.0647608	1.51642e-09	0.442218
	8	0.459625	0.956556	0.568143	0.0771612	8.611e-10	0.486165
	9	0.445222	1.05375	0.54223	0.0954396	2.70482e-13	0.479533
	10	0.45825	1.35462	0.630803	0.161105	7.37595e-10	0.343485
	11	0.4365	1.78325	0.753705	0.241426	4.39489e-08	0.805381
	12	0.674111	2.33267	1.3328	0.286291	0.237576	0.68366
FDNIC_SV	1	1.265	1.40263	1.3481	0.0272788	0.516074	0.435146
	2	1.28029	1.431	1.36662	0.0256118	0.823178	0.409489
	3	1.339	1.472	1.41438	0.0237539	0.269048	0.428767
	4	1.40443	1.52575	1.4796	0.0240157	0.457448	0.566918
	5	1.40986	1.53662	1.49161	0.0230725	0.549355	0.538318
	6	1.41814	1.54322	1.50863	0.0198789	0.111959	0.551768
	7	1.454	1.55488	1.5216	0.0177513	0.029762	0.49653
	8	1.48313	1.57489	1.5509	0.0152477	0.00368519	0.535911
	9	1.4945	1.58225	1.55674	0.014704	0.0101106	0.557698
	10	1.52725	1.58956	1.57034	0.0107226	0.0938066	0.573083
	11	1.53033	1.59912	1.57778	0.0100001	0.137192	0.233763
	12	1.52487	1.59575	1.56408	0.0136473	0.8258	0
FDIC_SV	1	1.58088	1.66688	1.62066	0.0185568	0.250005	0.074448
	2	1.57129	1.68162	1.63373	0.0197471	0.942536	0.253513
	3	1.58675	1.68457	1.64946	0.0192107	0.144236	0.346791
	4	1.6095	1.6875	1.64444	0.0167875	0.278627	0.628443
	5	1.612	1.68378	1.64145	0.0147118	0.131108	0.497804
	6	1.60543	1.68188	1.65117	0.0147888	0.640968	0.589615
	7	1.62288	1.70037	1.65982	0.0143638	0.984087	0.401361
	8	1.649	1.7146	1.68979	0.0138627	0.39905	0.477386
	9	1.66022	1.72162	1.69421	0.0140555	0.215362	0.556213
	10	1.64787	1.72687	1.70343	0.0163561	0.0204096	0.408034
	11	1.62225	1.72789	1.69938	0.0205086	3.8392e-07	0.585623
	12	1.6095	1.71233	1.64423	0.0210407	0.00014657	0.183393
R_SV	1	0.267	0.3558	0.309868	0.0197862	0.666798	0.311223
	2	0.285	0.375111	0.319162	0.0193273	0.604421	0.33965
	3	0.302444	0.39075	0.337862	0.0185488	0.974073	0.351316
	4	0.317875	0.42525	0.359328	0.0209069	0.914557	0.556811
	5	0.32	0.41075	0.361335	0.0196608	0.60807	0.418966
	6	0.314375	0.40575	0.363037	0.0200875	0.481922	0.591087
	7	0.313375	0.415625	0.370591	0.0213207	0.489595	0.424797
	8	0.313	0.421	0.378066	0.0229431	0.135661	0.577237
	9	0.308125	0.4355	0.38056	0.024679	0.133529	0.453208
	10	0.279875	0.42425	0.359329	0.0358852	0.0108564	0.355227
	11	0.202375	0.40575	0.323445	0.0444643	0.194481	0.673084
	12	0.203	0.342875	0.244117	0.0231642	0.0483435	7.58036e-07
PAR_SV	1	0.133667	0.226	0.168844	0.0178242	0.00985514	0.0851093
	2	0.139286	0.245111	0.181939	0.0224425	0.0158022	0.0467077
	3	0.13025	0.230429	0.170741	0.0205081	0.0888116	0.0266513
	4	0.08475	0.128875	0.101483	0.00785943	0.00149551	0.191691
	5	0.085	0.12475	0.0975178	0.00847356	0.00334112	0.293341
	6	0.0836667	0.149444	0.100904	0.0112526	8.89606e-05	0.00550957
	7	0.082125	0.144125	0.103517	0.0118111	0.0247362	0.103131
	8	0.08	0.138	0.100673	0.0116011	0.039843	0.0382354
	9	0.082	0.1335	0.099658	0.0103984	0.001058	0.125069
	10	0.08525	0.134778	0.102765	0.00995787	0.540448	1.1833e-09
	11	0.1005	0.176429	0.13684	0.0173031	0.233123	0.25719
	12	0.122556	0.201	0.161261	0.0189422	0.205717	0.239732
HA_SV	1	19665.6	81334.9	51127.6	12465.2	0.835197	0.630015
	2	29329.7	88087.3	59128.9	13107.5	0.34095	0.613578
	3	46076.3	117645	82495.4	15842.9	0.658545	0.707291
	4	75235.1	170256	126714	21106.4	0.934344	0.713815
	5	87508.6	189567	139134	22941.1	0.939675	0.74349
	6	102707	206096	157680	22599	0.892494	0.659978
	7	109596	228864	170118	22991.7	0.0997671	0.574571
	8	129171	268958	209506	27453.8	0.440184	0.535645
	9	138152	312447	218184	29770	0.618134	0.533682
	10	175363	478165	266512	48447.8	1.83005e-05	0.441278
	11	192553	577200	305994	59227.6	3.52864e-05	0.635249
	12	250813	779746	419900	76924.6	0.00961849	0.617919
AC_SV	1	0.403778	0.518143	0.463336	0.026233	0.766531	0.375247
	2	0.422429	0.550625	0.472963	0.0262293	0.635424	0.396961
	3	0.422444	0.541571	0.486185	0.0247218	0.406811	0.348577
	4	0.443625	0.567778	0.501365	0.0245193	0.744151	0.547986
	5	0.450778	0.55075	0.498992	0.0217483	0.830774	0.448198
	6	0.441444	0.53775	0.492374	0.021836	0.188004	0.550366
	7	0.44775	0.5495	0.502327	0.0238543	0.852073	0.52854
	8	0.4435	0.565625	0.505422	0.0255341	0.771837	0.611023
	9	0.431889	0.55825	0.505888	0.0265673	0.00938119	0.582071
	10	0.36825	0.55925	0.485795	0.0365584	0.000282646	0.477829
	11	0.319444	0.549	0.465006	0.0488202	0.00651643	0.737014
	12	0.295875	0.492	0.362946	0.0329273	0.00979701	0.385405
PC1_SV	1	0.033375	0.068	0.04665	0.00658303	0.033864	0.0891909
	2	0.03225	0.0715556	0.0455486	0.0077908	0.00241389	0.0706211
	3	0.0306667	0.059375	0.0429318	0.00591102	0.0733931	0
	4	0.017875	0.032875	0.0253762	0.00328803	0.0695576	0.101601
	5	0.01775	0.0325	0.0235715	0.00300683	0.255716	0.240361
	6	0.01825	0.0387	0.0240271	0.00337852	0.0288872	3.42065e-08
	7	0.016625	0.031125	0.022431	0.00296648	0.119618	0.166895
	8	0.019375	0.03725	0.0243344	0.00353731	0.000349189	0.132709
	9	0.0174444	0.0402	0.0231441	0.0034776	3.371e-06	0.140984
	10	0.0175	0.0415	0.0235046	0.0044855	3.53873e-07	0.110726
	11	0.018	0.0521	0.0266739	0.00603731	6.16122e-05	0.543952
	12	0.02425	0.0597143	0.0390595	0.00704795	0.00214737	0.353811
PC2_SV	1	0.194857	0.307	0.243906	0.0259494	0.413884	0.0525732
	2	0.166429	0.318	0.226976	0.0268017	0.514913	0.364284
	3	0.159286	0.279	0.219349	0.0224942	0.360881	0.031242
	4	0.163111	0.269875	0.20636	0.0226649	0.308991	0.0789173
	5	0.153875	0.274125	0.208877	0.0217336	0.151674	0.233551
	6	0.159333	0.25	0.202995	0.0197325	0.792337	7.29555e-07
	7	0.150571	0.247857	0.195788	0.0206561	0.434412	0.202495
	8	0.158889	0.23225	0.196773	0.0183772	0.0921361	0.343509
	9	0.1505	0.247778	0.193516	0.0183279	0.76352	0.399352
	10	0.133125	0.24625	0.184285	0.0244038	0.657125	0.681905
	11	0.123857	0.2475	0.173378	0.0254099	0.777282	0.545618
	12	0.151	0.264875	0.207231	0.0226482	0.794735	0.618004
PC3_SV	1	0.337125	0.445857	0.393889	0.0223992	0.833788	0
	2	0.33775	0.4555	0.390235	0.0265017	0.308689	0.0376335
	3	0.29825	0.419571	0.364578	0.023951	0.718221	0.183666
	4	0.293444	0.41925	0.35924	0.0224627	0.735382	0.370653
	5	0.286429	0.4195	0.366503	0.0245867	0.272079	0.28667
	6	0.298	0.407	0.365447	0.0220334	0.209323	0.48324
	7	0.291375	0.406	0.356378	0.023413	0.887008	0.411298
	8	0.2755	0.367	0.330151	0.0196203	0.426258	0.448893
	9	0.289444	0.389444	0.334422	0.0185396	0.447721	0.251189
	10	0.305889	0.39625	0.344613	0.019301	0.0950913	0.187117
	11	0.287375	0.399875	0.346582	0.0268619	0.187938	0.531356
	12	0.316	0.420222	0.369669	0.0188541	0.297536	0.46998
PC4_SV	1	0.1185	0.216125	0.173396	0.0179129	0.284239	3.39793e-08
	2	0.137	0.235375	0.18529	0.0186737	0.0510372	0.114042
	3	0.134143	0.237	0.186019	0.0173745	0.404535	0.310473
	4	0.144125	0.212125	0.177108	0.013301	0.512913	0.000102584
	5	0.137857	0.213222	0.172286	0.0134875	0.340383	0.186292
	6	0.140778	0.203889	0.17404	0.0135809	0.0847191	0.0614262
	7	0.142125	0.210889	0.18044	0.0136452	0.423806	0.0188769
	8	0.143857	0.1915	0.167055	0.0110337	0.0833216	0.197922
	9	0.142875	0.200875	0.171915	0.0130407	0.0234997	0.347433
	10	0.158333	0.210375	0.181201	0.0124784	0.198601	0.185358
	11	0.162857	0.250429	0.20856	0.0175046	0.69994	0.423272
	12	0.169	0.240111	0.198468	0.0150915	0.420833	0.456019
PC5_SV	1	0.057	0.1585	0.0988111	0.0196213	0.605876	0
	2	0.0595	0.170375	0.107804	0.0209202	0.278319	0.264259
	3	0.0862222	0.190429	0.129808	0.0184691	0.436889	0.0695198
	4	0.101125	0.200375	0.153948	0.0193217	0.496019	0.264966
	5	0.1071	0.197286	0.151181	0.0189292	0.439958	0.304752
	6	0.111556	0.189778	0.152738	0.0161556	0.74538	0.39772
	7	0.11825	0.205375	0.160964	0.019285	0.618355	0.544088
	8	0.1254	0.201222	0.170526	0.014857	0.321267	0.393427
	9	0.135667	0.204333	0.172577	0.0142741	0.3575	0.0959218
	10	0.128857	0.21275	0.167964	0.0172423	0.844537	0.293462
	11	0.113286	0.225667	0.168166	0.0251334	0.263801	0.603472
	12	0.0852857	0.191778	0.132645	0.0185539	0.918051	0.429611
PC6_SV	1	0.0085	0.0525714	0.027833	0.00925775	0.0507531	0
	2	0.0108889	0.0663333	0.0322015	0.0128541	7.28741e-05	0.314295
	3	0.0194444	0.0858571	0.048337	0.0151408	0.503123	0.309959
	4	0.036	0.111444	0.0700254	0.01593	0.014799	0.395045
	5	0.034	0.10925	0.0697514	0.0151	0.917179	0.473881
	6	0.0355	0.13375	0.0742016	0.0169448	0.01886	0.64375
	7	0.04575	0.13425	0.0771789	0.0170049	0.399866	0.574044
	8	0.065	0.16625	0.101133	0.0180087	0.0516557	0.570127
	9	0.0578889	0.149	0.0998679	0.0187916	0.914829	0.454245
	10	0.053	0.143	0.0945157	0.0189772	0.840651	0.160868
	11	0.036375	0.118	0.0742173	0.0173709	0.230919	0.336642
	12	0.029	0.107	0.0496962	0.0122771	0.0024198	0.505211
M_TEX_TV	1	0.035625	0.1725	0.0980023	0.0237349	0.716673	0.602652
	2	0.0565714	0.192333	0.123928	0.0278189	0.857847	0.585567
	3	0.082	0.229667	0.154483	0.0292032	0.927404	0.611192
	4	0.130429	0.361444	0.252365	0.046108	0.827217	0.617492
	5	0.154286	0.399	0.282751	0.048336	0.685989	0.677835
	6	0.175857	0.42825	0.33172	0.0507068	0.521136	0.698625
	7	0.194857	0.452125	0.355227	0.0470994	0.189798	0.556111
	8	0.238571	0.54325	0.44097	0.0597544	0.11703	0.695494
	9	0.259286	0.5621	0.478221	0.0594054	0.00705358	0.684842
	10	0.299429	0.645	0.529731	0.0620732	0.000290442	0.810759
	11	0.350714	0.688778	0.557991	0.0626148	0.722232	0.692886
	12	0.39725	0.862111	0.554683	0.0810188	0.113834	0
SE_TEX_TV	1	0.59325	1.18413	0.911863	0.11254	0.257796	0.655255
	2	0.733	1.312	1.05885	0.115294	0.580215	0.592905
	3	0.797714	1.39811	1.14578	0.109487	0.073087	0.612013
	4	1.07113	1.79956	1.50923	0.137501	0.678719	0.604059
	5	1.19	1.83013	1.58772	0.136965	0.0399635	0.686635
	6	1.29867	1.98388	1.72888	0.144904	0.2796	0.699024
	7	1.379	2.06	1.79312	0.134958	0.0332284	0.592458
	8	1.52775	2.2185	1.99581	0.147411	0.0498291	0.717651
	9	1.58243	2.36762	2.11573	0.149104	0.0279691	0.715088
	10	1.67743	2.758	2.25227	0.159357	0.00667728	0.74076
	11	1.875	3.04212	2.4579	0.172252	0.226873	0.41982
	12	2.14588	3.78667	2.62506	0.276524	0.00468541	0.143878
S_TEX_TV	1	0.367625	0.541375	0.475258	0.0315975	0.1478	0.666869
	2	0.418125	0.568375	0.512239	0.028543	0.613214	0.622479
	3	0.441	0.582222	0.532781	0.025478	0.000974326	0.648456
	4	0.526143	0.640333	0.600084	0.0219407	0.129355	0.616387
	5	0.541857	0.646571	0.611979	0.0219111	0.021353	0.713366
	6	0.563333	0.664125	0.63202	0.0204965	0.143593	0.686781
	7	0.575143	0.67275	0.640803	0.0182769	0.00478975	0.599381
	8	0.603625	0.688778	0.66508	0.0174568	0.0342984	0.738132
	9	0.611857	0.701875	0.677666	0.0164533	0.000536534	0.76363
	10	0.623714	0.733	0.691474	0.016208	0.000193811	0.75566
	11	0.652	0.75	0.709655	0.0141494	0.270016	0.516726
	12	0.682286	0.774889	0.721227	0.0175788	0.748454	0.230199
MU3_TEX_TV	1	2.70138	13.6672	8.06715	2.07004	0.230079	0.624358
	2	5.16338	17.5894	11.352	2.55374	0.413002	0.658731
	3	5.85657	18.7244	12.8434	2.44319	0.40729	0.515439
	4	12.5066	31.5737	23.5344	4.06649	0.922103	0.544467
	5	15.0092	35.0623	25.7183	4.40976	0.297647	0.5983
	6	15.7426	46.8149	30.5362	5.36598	0.802038	0.676516
	7	23.2273	45.7079	33.804	5.21562	0.853425	0.521975
	8	25.3583	51.4528	40.6034	6.21978	0.901299	0.653439
	9	27.9696	61.9918	47.2842	7.16201	0.121122	0.592046
	10	31.6793	105.115	56.0736	10.2685	0.00299516	0.519526
	11	43.0356	153.491	75.9427	14.8903	0.00173651	0.25642
	12	60.0586	317.389	105.894	39.2289	4.06642e-10	0.200427
U_TEX_TV	1	0.954125	0.9895	0.974599	0.00627029	0.397495	0.582193
	2	0.94875	0.985429	0.970102	0.00697654	0.792769	0.549572
	3	0.941889	0.978143	0.961051	0.00751252	0.997767	0.528118
	4	0.913625	0.970571	0.940743	0.010706	0.940257	0.616294
	5	0.904125	0.964429	0.931802	0.0114699	0.513739	0.665994
	6	0.899	0.959714	0.922207	0.0111977	0.0963834	0.635399
	7	0.896125	0.955429	0.914204	0.0107204	0.00412943	0.514797
	8	0.88	0.947	0.898724	0.012569	0.0515752	0.632763
	9	0.877	0.942857	0.89408	0.0119463	0.00517799	0.648495
	10	0.864889	0.933875	0.88374	0.012166	0.0157946	0.756395
	11	0.8625	0.922	0.887857	0.0113859	0.662923	0.746465
	12	0.874125	0.924625	0.901107	0.01145	0.557376	7.55677e-08
E_TEX_TV	1	0.0712857	0.235375	0.141125	0.0302544	0.396493	0.572644
	2	0.0926667	0.259125	0.162796	0.0325892	0.819469	0.554917
	3	0.122714	0.289444	0.203927	0.0342163	0.93765	0.538195
	4	0.162333	0.414375	0.297255	0.0472382	0.939146	0.614918
	5	0.190857	0.451375	0.335179	0.0498397	0.633685	0.679105
	6	0.215143	0.47525	0.378945	0.0484888	0.291793	0.656642
	7	0.238143	0.492625	0.415311	0.046426	0.0419893	0.555112
	8	0.278714	0.548625	0.475415	0.050963	0.00611774	0.647282
	9	0.296714	0.558	0.497886	0.0490598	0.00856056	0.646359
	10	0.341875	0.61625	0.541838	0.0497841	0.0228752	0.759458
	11	0.390857	0.632375	0.537404	0.0449253	0.536373	0.706546
	12	0.402875	0.601375	0.49414	0.0482815	0.0171949	1.0007e-07
GPA_TV	1	29515.7	117505	64503.9	15963.9	0.252235	0.585535
	2	37197.4	131256	76020.3	17743.6	0.439656	0.556833
	3	53473.7	148903	99380.4	19411.8	0.960428	0.533296
	4	74813	223555	152268	27989.5	0.980423	0.615402
	5	90268	248432	175255	30041.6	0.515422	0.655336
	6	102708	261999	200502	29362.4	0.0879441	0.624964
	7	114047	270001	221382	28445.7	0.0195842	0.505227
	8	135837	313172	262996	33710.6	0.0580813	0.634507
	9	146804	320979	275460	31989.6	0.00521337	0.641452
	10	164637	354490	302089	33438.8	0.0105018	0.718513
	11	192735	360236	289140	33342.8	0.238488	0.789524
	12	133032	315008	238109	34349.6	0.532497	0.323205
TPA_TV	1	29515.7	117505	64513.9	15964.3	0.248036	0.58551
	2	37197.4	131256	76017.3	17752.6	0.440382	0.557094
	3	53473.7	148940	99361	19442.8	0.961924	0.534951
	4	74813	223592	152234	27970.7	0.974157	0.613704
	5	90268	248509	175282	30053.9	0.523676	0.655792
	6	102863	262125	200593	29351.5	0.0934077	0.6258
	7	114062	270001	221703	28452.7	0.024636	0.506642
	8	136113	313439	263190	33580.4	0.0567749	0.633144
	9	147048	321411	275797	31857	0.00741826	0.649226
	10	169360	355493	303328	32768.4	0.0106782	0.753551
	11	200520	360702	292521	30634.7	0.512909	0.751306
	12	194190	328646	256536	30075.9	0.605799	0
H_TV	1	251.333	518.125	405.274	55.0352	0.0816516	0.640329
	2	262.714	560	439.213	55.25	0.287425	0.697462
	3	321.75	632.125	498.794	56.338	0.698691	0.655634
	4	461.143	766.5	613.715	62.987	0.614716	0.708597
	5	455.75	781.875	661.746	67.313	0.0392539	0.728999
	6	528.714	821.111	701.687	61.8005	0.439561	0.6432
	7	571.714	849.444	740.359	57.5043	0.283302	0.643243
	8	582.714	898.667	767.502	59.8673	0.329406	0.679232
	9	595.444	889.5	791.739	57.9666	0.259027	0.677554
	10	599.571	925	821.629	52.7135	0.2591	0.604278
	11	661.429	921.857	823.953	50.1961	0.137292	0.756302
	12	634.75	1219.25	781.426	69.7485	0.0178324	7.39383e-08
W_TV	1	257.571	531	403.645	54.4608	0.177095	0.626292
	2	268.625	588.111	433.442	58.0314	0.220069	0.69299
	3	345.857	616.75	495.917	56.1913	0.317208	0.66555
	4	416.571	739.429	606.326	61.1983	0.138526	0.743307
	5	485.778	776.125	653.374	62.8896	0.152892	0.713902
	6	535.857	834.625	690.264	62.1668	0.726679	0.623946
	7	526.625	867.667	729.525	60.4156	0.0902136	0.703943
	8	565.625	862.75	750.071	57.676	0.0997359	0.714314
	9	569.556	897.5	785.357	60.3815	0.00552078	0.642011
	10	598.667	899.333	807.451	49.8868	0.0361009	0.549252
	11	600.571	958.125	824.504	51.3153	0.0541497	0.754655
	12	639.375	1133.62	776.571	70.9966	0.57903	0
HWR_TV	1	0.80725	1.17211	0.995888	0.0690167	0.523261	0
	2	0.813375	1.17471	0.984961	0.06924	0.600752	0.386003
	3	0.86725	1.14111	0.98811	0.0501084	0.539881	2.16145e-08
	4	0.892444	1.158	0.992683	0.0511312	0.220842	0.247986
	5	0.8785	1.13114	0.987867	0.0497131	0.205517	4.64483e-07
	6	0.905875	1.09	0.9937	0.0442205	0.65682	4.76499e-06
	7	0.895	1.11522	0.989316	0.0428672	0.36021	0.0197691
	8	0.896125	1.08044	0.979386	0.0421884	0.759322	3.77908e-07
	9	0.885625	1.12688	0.99347	0.0440838	0.971166	0.022416
	10	0.861875	1.14629	0.989091	0.0460447	0.303275	0.0487982
	11	0.929875	1.10088	1.00356	0.0348114	0.646838	1.19371e-07
	12	0.904444	1.10125	0.989769	0.0434119	0.530247	1.32671e-09
FDNIC_TV	1	1.25414	1.43863	1.36065	0.0331257	0.281523	0.600591
	2	1.29329	1.45475	1.37985	0.0302373	0.445533	0.510765
	3	1.347	1.46856	1.41851	0.0259194	0.120797	0.483647
	4	1.36843	1.524	1.47453	0.026826	0.143486	0.623013
	5	1.39629	1.5455	1.49374	0.0253825	0.19132	0.60152
	6	1.406	1.5505	1.51312	0.0233439	0.0340889	0.656566
	7	1.42571	1.5555	1.52694	0.0209386	5.43167e-05	0.611758
	8	1.45814	1.576	1.55115	0.0200912	0.00196142	0.664649
	9	1.47043	1.57963	1.55786	0.0180152	1.17138e-05	0.68315
	10	1.48757	1.59112	1.56965	0.0174419	4.57511e-05	0.736094
	11	1.51388	1.59587	1.56604	0.0154393	0.0875954	0.726081
	12	1.50178	1.58325	1.54754	0.0166875	0.0971743	1.11675e-06
FDIC_TV	1	1.66914	1.78111	1.72263	0.0216649	0.135217	3.98294e-06
	2	1.66863	1.78137	1.72747	0.0246084	0.807077	0.311216
	3	1.67	1.79588	1.72401	0.0296061	0.0110451	0.508373
	4	1.66757	1.76562	1.72474	0.0172232	0.399602	0.322081
	5	1.66786	1.77325	1.73496	0.0179285	0.188012	0.347604
	6	1.66629	1.78062	1.74852	0.0177779	0.17744	0.538854
	7	1.68471	1.79175	1.75923	0.0164798	0.019555	0.332077
	8	1.72056	1.80563	1.78346	0.0167715	0.0034798	0.593319
	9	1.72889	1.81438	1.78764	0.0149006	0.00304434	0.598086
	10	1.73786	1.82488	1.79923	0.0160602	0.000516869	0.668955
	11	1.73714	1.82325	1.79192	0.0156357	0.0193474	0.691008
	12	1.70822	1.81025	1.77676	0.0184827	0.0373302	0.133684
R_TV	1	0.33825	0.451143	0.393964	0.0267171	0.806895	0.242447
	2	0.332222	0.468375	0.392703	0.0265567	0.528496	0.189829
	3	0.329875	0.470375	0.402506	0.0311064	0.69931	0.438909
	4	0.31475	0.489125	0.41058	0.0310975	0.111668	0.480971
	5	0.312429	0.4925	0.405859	0.0323466	0.351399	0.451144
	6	0.302429	0.487778	0.413742	0.0335582	0.195789	0.562493
	7	0.332833	0.5115	0.409102	0.0355678	0.609798	0.652004
	8	0.371556	0.528	0.455829	0.0346333	0.472002	0.708276
	9	0.3669	0.514111	0.444169	0.0343789	0.279867	0.659698
	10	0.369875	0.526333	0.451646	0.0328712	0.338225	0.456648
	11	0.323889	0.5065	0.427295	0.0371444	0.975016	0.503856
	12	0.232	0.513625	0.408887	0.0471209	0.0654431	4.20492e-06
PAR_TV	1	0.042625	0.073	0.0517041	0.00440557	0.223807	0.300519
	2	0.04275	0.0774286	0.0511555	0.00476329	0.0337205	0.343844
	3	0.0405556	0.074	0.0481909	0.0045986	0.0809097	0.513037
	4	0.033375	0.0728571	0.0426255	0.00509856	0.051825	0.712941
	5	0.032625	0.0671429	0.0426882	0.00512447	0.0739926	0.662637
	6	0.030375	0.062	0.0402309	0.00496658	0.0554165	0.789538
	7	0.032	0.0575714	0.0424797	0.00487567	0.229956	0.630534
	8	0.023875	0.0475	0.0340561	0.0042052	0.0607417	0.716655
	9	0.0255	0.048875	0.0370507	0.00436529	0.18712	0.78539
	10	0.024	0.049	0.035451	0.00452481	0.262168	0.641075
	11	0.030875	0.06925	0.042972	0.00703402	0.228819	0.456977
	12	0.033375	0.102778	0.0504724	0.0114233	7.2699e-08	0.238924
HA_TV	1	48446.1	187847	110684	28884.2	0.850832	0.692297
	2	56617.9	224446	133632	32925.5	0.68651	0.679959
	3	84064.3	247979	173780	36020.8	0.91964	0.661563
	4	144688	369499	264661	50597.8	0.406557	0.749436
	5	162131	412613	306391	54479.4	0.581461	0.776571
	6	190531	450447	344318	58569.5	0.469358	0.77296
	7	210566	493934	383999	53785.2	0.26048	0.740493
	8	234391	515893	411534	58755.3	0.0493379	0.733641
	9	229078	553953	444524	60560	0.0136625	0.758174
	10	258528	581579	476531	55000	0.0983796	0.761241
	11	288500	598429	491160	53083.5	0.00495783	0.790013
	12	300544	1146304	441908	99557.1	1.03541e-07	1.26834e-06
AC_TV	1	0.52975	0.673625	0.589968	0.0313028	0.0181074	0.394272
	2	0.512125	0.670556	0.57627	0.0328489	0.812231	0.420521
	3	0.482125	0.6675	0.584708	0.0361126	0.413913	0.421073
	4	0.497	0.680875	0.583988	0.0406392	0.215033	0.570023
	5	0.478	0.684444	0.577485	0.0436146	0.0619233	0.640946
	6	0.499857	0.70075	0.590508	0.044843	0.179625	0.756732
	7	0.474143	0.706889	0.579116	0.0461169	0.183832	0.732176
	8	0.541125	0.72325	0.645823	0.0420194	0.0879557	0.757792
	9	0.506111	0.728222	0.624194	0.0436762	0.934752	0.755108
	10	0.524111	0.7335	0.634425	0.041539	0.982477	0.632629
	11	0.44925	0.68625	0.596444	0.0463124	0.280907	0.390335
	12	0.336625	0.690375	0.571245	0.0618051	0.00882936	0.074732
GCV_TV	1	36.6895	38.1553	37.4332	0.360496	0.490334	0.288707
	2	39.3484	44.0211	40.9168	1.01123	0.035943	0.273513
	3	40.4919	43.8981	42.0008	0.791401	0.0629047	7.46602e-08
	4	45.8105	51.0581	47.7541	0.900742	0.0107542	0.381481
	5	44.8665	49.4139	47.0351	0.840975	0.0699588	0.482934
	6	46.422	51.1542	48.6098	0.926499	0.985472	0.327136
	7	47.3953	53.74	50.9151	1.17795	0.410949	0.383242
	8	46.9667	52.9323	49.9764	1.1311	0.432992	0.442833
	9	51.1844	57.817	54.6708	1.3638	0.0649607	0.15325
	10	47.6326	52.9289	50.7062	1.10394	0.315443	0.523175
	11	53.0454	58.5088	55.6303	1.1182	0.961955	0.297747
	12	49.9696	58.8118	52.8377	1.69104	0.000253323	0
