# Supplementary material for: High‐throughput phenotyping accelerates the dissection of the dynamic genetic architecture of plant growth and yield improvement in rapeseed
Source: Plant Biotechnol J. 2020 May 19;18(11):2345–53. doi: 10.1111/pbi.13396 (PMC7589443; doi:10.1111/pbi.13396)
Supplement: Supplementary file 17 — Table S11 Summary of QTL information for all 43 i‐traits across 12 time points. [file PBI-18-2345-s013.xlsx]

## Sheet: 2015-2016
Uiq QTL No.	Chr	QTL No.	Traits	Significant Marker	QTL_start	QTL_end	PVE (%)
UniQTL_16	C03	QTL229	AC_TV-1	SNP-5301	64586873	70391584	12.5617
UniQTL_10	A02	QTL230	AC_TV-3	SNP-488	30763957	32761725	11.4398
UniQTL_10	A02	QTL231	AC_TV-5	SNP-467	26790777	32017155	12.298
UniQTL_25	A08	QTL233	AC_TV-6	SNP-2233	20327880	20550635	11.208
UniQTL_4	C04	QTL234	AC_TV-6	SNP-5505	47037960	66363487	12.3445
UniQTL_5	A03	QTL232	AC_TV-6	SNP-771	19328324	22702687	15.4519
UniQTL_9	C08	QTL235	AC_TV-6	SNP-7979	35562050	41397859	15.6903
UniQTL_25	A08	QTL237	AC_TV-7	SNP-2233	20327880	20550635	11.208
UniQTL_10	A02	QTL236	AC_TV-7	SNP-467	26790777	32017155	12.298
UniQTL_1	C06	QTL1	AC-1	SNP-5933	35115352	46203564	11.3164
UniQTL_4	C04	QTL4	AC-10	SNP-5498	66151645	66626554	11.8635
UniQTL_6	C02	QTL6	AC-11	SNP-3317	4712255	15316864	20.9771
UniQTL_5	A03	QTL5	AC-11	SNP-797	20734535	23762973	13.7589
UniQTL_6	C02	QTL7	AC-12	SNP-3317	4712255	15316864	20.9771
UniQTL_2	A10	QTL2	AC-2	SNP-3062	24499448	26018964	12.3088
UniQTL_3	A05	QTL3	AC-3	SNP-1340	39392951	41151527	11.4104
UniQTL_11	A01	QTL327	DW-1	SNP-7	1690774	2934823	16.4976
UniQTL_21	A03	QTL332	DW-11	SNP-533	121057	7617980	10.2201
UniQTL_9	C08	QTL328	DW-2	SNP-7904	31742353	36000205	13.5886
UniQTL_9	C08	QTL329	DW-3	SNP-7901	31742353	36000205	15.3125
UniQTL_9	C08	QTL330	DW-5	SNP-7901	31742353	36000205	15.3125
UniQTL_12	C09	QTL331	DW-9	SNP-8133	13162494	20239567	15.9486
UniQTL_11	A01	QTL117	E_TEX_SV-1	SNP-7	1690774	2934823	16.4976
UniQTL_7	A02	QTL123	E_TEX_SV-11	SNP-347	5641197	10994588	12.2154
UniQTL_9	C08	QTL118	E_TEX_SV-2	SNP-7904	31742353	36000205	13.5886
UniQTL_9	C08	QTL119	E_TEX_SV-3	SNP-7904	31742353	36000205	13.5886
UniQTL_7	A02	QTL120	E_TEX_SV-6	SNP-327	5641197	10994588	11.7933
UniQTL_7	A02	QTL121	E_TEX_SV-9	SNP-327	5641197	10994588	11.7933
UniQTL_12	C09	QTL122	E_TEX_SV-9	SNP-8133	13162494	20239567	15.9486
UniQTL_11	A01	QTL196	E_TEX_TV-1	SNP-7	1690774	2934823	16.4976
UniQTL_7	A02	QTL200	E_TEX_TV-11	SNP-347	7500011	10994588	12.2154
UniQTL_11	A01	QTL197	E_TEX_TV-2	SNP-7	1690774	2934823	16.4976
UniQTL_9	C08	QTL198	E_TEX_TV-3	SNP-7904	31742353	36000205	13.5886
UniQTL_9	C08	QTL199	E_TEX_TV-4	SNP-7901	31742353	38958219	15.3125
UniQTL_6	C02	QTL9	FDIC_SV-11	SNP-3317	4712255	15316864	20.9771
UniQTL_7	A02	QTL8	FDIC_SV-11	SNP-347	7500011	10994588	12.2154
UniQTL_6	C02	QTL10	FDIC_SV-12	SNP-3317	4712255	15316864	20.9771
UniQTL_2	A10	QTL240	FDIC_TV-11	SNP-3026	21921972	26575441	10.2882
UniQTL_7	A02	QTL239	FDIC_TV-11	SNP-347	5641197	10994588	12.2154
UniQTL_9	C08	QTL238	FDIC_TV-5	SNP-7901	31742353	37797250	15.3125
UniQTL_8	A04	QTL11	FDNIC_SV-1	SNP-1051	13975195	22292896	14.8015
UniQTL_8	A04	QTL23	FDNIC_SV-10	SNP-1051	13975195	22292896	14.8015
UniQTL_8	A04	QTL24	FDNIC_SV-10	SNP-1070	19857668	25616011	15.1944
UniQTL_8	A04	QTL26	FDNIC_SV-11	SNP-1051	13975195	22292896	14.8015
UniQTL_8	A04	QTL27	FDNIC_SV-11	SNP-1070	19857668	25616011	15.1944
UniQTL_10	A02	QTL25	FDNIC_SV-11	SNP-494	32558161	32761725	3.0693
UniQTL_8	A04	QTL12	FDNIC_SV-2	SNP-1051	13975195	22292896	14.8015
UniQTL_9	C08	QTL13	FDNIC_SV-2	SNP-7904	31742353	38958219	13.5886
UniQTL_8	A04	QTL14	FDNIC_SV-5	SNP-1051	13975195	22292896	14.8015
UniQTL_8	A04	QTL15	FDNIC_SV-6	SNP-1051	13975195	22292896	14.8015
UniQTL_8	A04	QTL16	FDNIC_SV-6	SNP-1070	19857668	25616011	15.1944
UniQTL_8	A04	QTL17	FDNIC_SV-7	SNP-1051	13975195	22292896	14.8015
UniQTL_8	A04	QTL18	FDNIC_SV-7	SNP-1070	19857668	25616011	15.1944
UniQTL_8	A04	QTL19	FDNIC_SV-8	SNP-1051	13975195	22292896	14.8015
UniQTL_8	A04	QTL20	FDNIC_SV-8	SNP-1070	19857668	25616011	15.1944
UniQTL_8	A04	QTL21	FDNIC_SV-9	SNP-1051	13975195	22292896	14.8015
UniQTL_8	A04	QTL22	FDNIC_SV-9	SNP-1070	19857668	25616011	15.1944
UniQTL_8	A04	QTL241	FDNIC_TV-1	SNP-1051	13975195	22292896	14.8015
UniQTL_13	A07	QTL254	FDNIC_TV-10	SNP-1955	2984553	18039757	10.0211
UniQTL_7	A02	QTL253	FDNIC_TV-10	SNP-327	5641197	10994588	11.7933
UniQTL_7	A02	QTL255	FDNIC_TV-11	SNP-347	7500011	10994588	12.2154
UniQTL_8	A04	QTL242	FDNIC_TV-2	SNP-1051	13975195	22292896	14.8015
UniQTL_8	A04	QTL243	FDNIC_TV-3	SNP-1051	13975195	22292896	14.8015
UniQTL_8	A04	QTL244	FDNIC_TV-4	SNP-1051	13975195	22292896	14.8015
UniQTL_8	A04	QTL245	FDNIC_TV-5	SNP-1051	13975195	22292896	14.8015
UniQTL_8	A04	QTL246	FDNIC_TV-6	SNP-1051	13975195	22292896	14.8015
UniQTL_8	A04	QTL247	FDNIC_TV-6	SNP-1070	19857668	25616011	15.1944
UniQTL_8	A04	QTL248	FDNIC_TV-7	SNP-1051	13975195	22292896	14.8015
UniQTL_8	A04	QTL249	FDNIC_TV-7	SNP-1070	19857668	25616011	15.1944
UniQTL_8	A04	QTL250	FDNIC_TV-9	SNP-1051	13975195	22292896	14.8015
UniQTL_8	A04	QTL251	FDNIC_TV-9	SNP-1070	19857668	25616011	15.1944
UniQTL_13	A07	QTL252	FDNIC_TV-9	SNP-1955	2984553	18039757	10.0211
UniQTL_11	A01	QTL333	FW-1	SNP-7	1690774	2934823	16.4976
UniQTL_9	C08	QTL334	FW-2	SNP-7904	31742353	36000205	13.5886
UniQTL_9	C08	QTL335	FW-3	SNP-7901	31742353	36000205	15.3125
UniQTL_9	C08	QTL336	FW-5	SNP-7901	31742353	36000205	15.3125
UniQTL_12	C09	QTL337	FW-9	SNP-8133	13162494	20239567	15.9486
UniQTL_26	A09	QTL256	GCV_TV-1	SNP-2381	8641754	17677630	14.9784
UniQTL_7	A02	QTL258	GCV_TV-11	SNP-347	7500011	7894090	12.2154
UniQTL_27	C05	QTL259	GCV_TV-11	SNP-5869	9006449	22227924	12.0353
UniQTL_11	A01	QTL257	GCV_TV-2	SNP-3	877795	2934823	8.5467
UniQTL_11	A01	QTL28	GPA_SV-1	SNP-7	1690774	2934823	16.4976
UniQTL_7	A02	QTL33	GPA_SV-11	SNP-347	5641197	10994588	12.2154
UniQTL_9	C08	QTL29	GPA_SV-2	SNP-7904	31742353	36000205	13.5886
UniQTL_9	C08	QTL30	GPA_SV-3	SNP-7901	31742353	36000205	15.3125
UniQTL_7	A02	QTL31	GPA_SV-9	SNP-327	5641197	10994588	11.7933
UniQTL_12	C09	QTL32	GPA_SV-9	SNP-8133	13162494	20239567	15.9486
UniQTL_11	A01	QTL260	GPA_TV-1	SNP-7	1690774	2934823	16.4976
UniQTL_7	A02	QTL266	GPA_TV-11	SNP-347	7500011	10994588	12.2154
UniQTL_11	A01	QTL261	GPA_TV-2	SNP-7	1690774	2934823	16.4976
UniQTL_9	C08	QTL262	GPA_TV-2	SNP-7904	31742353	36000205	13.5886
UniQTL_11	A01	QTL263	GPA_TV-3	SNP-7	1690774	2934823	16.4976
UniQTL_9	C08	QTL264	GPA_TV-3	SNP-7904	31742353	36000205	13.5886
UniQTL_9	C08	QTL265	GPA_TV-4	SNP-7901	31742353	38958219	15.3125
UniQTL_6	C02	QTL40	H_SV-10	SNP-3317	4712255	15316864	20.9771
UniQTL_13	A07	QTL43	H_SV-11	SNP-1955	2984553	18039757	10.0211
UniQTL_6	C02	QTL44	H_SV-11	SNP-3317	4712255	15316864	20.9771
UniQTL_14	C04	QTL45	H_SV-11	SNP-5478	68623411	70900355	11.4331
UniQTL_5	A03	QTL41	H_SV-11	SNP-797	20734535	23762973	13.7589
UniQTL_12	C09	QTL46	H_SV-11	SNP-8055	9917129	20239567	6.2019
UniQTL_5	A03	QTL42	H_SV-11	SNP-852	17129748	43769342	5.5534
UniQTL_13	A07	QTL48	H_SV-12	SNP-1955	2984553	18039757	10.0211
UniQTL_6	C02	QTL49	H_SV-12	SNP-3317	4712255	15316864	20.9771
UniQTL_14	C04	QTL50	H_SV-12	SNP-5478	68623411	70900355	11.4331
UniQTL_5	A03	QTL47	H_SV-12	SNP-797	20734535	23762973	13.7589
UniQTL_8	A04	QTL34	H_SV-5	SNP-1051	19857668	22292896	14.8015
UniQTL_7	A02	QTL35	H_SV-6	SNP-327	5641197	10994588	11.7933
UniQTL_12	C09	QTL36	H_SV-6	SNP-8133	9917129	44582273	15.9486
UniQTL_12	C09	QTL37	H_SV-7	SNP-8133	13162494	44582273	15.9486
UniQTL_12	C09	QTL38	H_SV-8	SNP-8133	13162494	20239567	15.9486
UniQTL_12	C09	QTL39	H_SV-9	SNP-8133	9917129	44582273	15.9486
UniQTL_7	A02	QTL269	H_TV-11	SNP-347	7500011	7894090	12.2154
UniQTL_11	A01	QTL267	H_TV-2	SNP-7	1690774	2934823	16.4976
UniQTL_11	A01	QTL268	H_TV-3	SNP-7	1690774	2934823	16.4976
UniQTL_11	A01	QTL51	HA_SV-1	SNP-7	1690774	2934823	16.4976
UniQTL_7	A02	QTL58	HA_SV-10	SNP-347	7500011	7894090	12.2154
UniQTL_6	C02	QTL59	HA_SV-11	SNP-3317	4712255	15316864	20.9771
UniQTL_6	C02	QTL60	HA_SV-12	SNP-3317	4712255	15316864	20.9771
UniQTL_9	C08	QTL52	HA_SV-2	SNP-7904	31742353	36000205	13.5886
UniQTL_11	A01	QTL53	HA_SV-3	SNP-7	1690774	2934823	16.4976
UniQTL_7	A02	QTL54	HA_SV-7	SNP-347	5641197	10994588	12.2154
UniQTL_12	C09	QTL55	HA_SV-7	SNP-8133	13162494	60337790	15.9486
UniQTL_7	A02	QTL56	HA_SV-8	SNP-347	5641197	10994588	12.2154
UniQTL_12	C09	QTL57	HA_SV-9	SNP-8133	13162494	44582273	15.9486
UniQTL_11	A01	QTL270	HA_TV-1	SNP-7	1690774	2934823	16.4976
UniQTL_13	A07	QTL274	HA_TV-10	SNP-1955	2984553	18039757	10.0211
UniQTL_7	A02	QTL273	HA_TV-10	SNP-347	7500011	7894090	12.2154
UniQTL_13	A07	QTL277	HA_TV-11	SNP-1955	2984553	18039757	10.0211
UniQTL_7	A02	QTL275	HA_TV-11	SNP-347	7500011	7894090	12.2154
UniQTL_5	A03	QTL276	HA_TV-11	SNP-779	20734535	22702687	12.0072
UniQTL_11	A01	QTL271	HA_TV-2	SNP-7	1690774	2934823	16.4976
UniQTL_9	C08	QTL272	HA_TV-3	SNP-7904	31742353	36000205	13.5886
UniQTL_8	A04	QTL61	HWR_SV-1	SNP-1051	13975195	22292896	14.8015
UniQTL_15	A07	QTL62	HWR_SV-1	SNP-2129	19812250	28027632	10.3827
UniQTL_6	C02	QTL70	HWR_SV-10	SNP-3317	4712255	15316864	20.9771
UniQTL_13	A07	QTL74	HWR_SV-11	SNP-1955	2984553	18039757	10.0211
UniQTL_6	C02	QTL75	HWR_SV-11	SNP-3317	4712255	15316864	20.9771
UniQTL_7	A02	QTL71	HWR_SV-11	SNP-374	7500011	12288750	27.275
UniQTL_7	A02	QTL72	HWR_SV-11	SNP-382	5641197	14139824	10.0581
UniQTL_5	A03	QTL73	HWR_SV-11	SNP-797	20734535	23762973	13.7589
UniQTL_12	C09	QTL76	HWR_SV-11	SNP-8055	9917129	44582273	6.2019
UniQTL_13	A07	QTL80	HWR_SV-12	SNP-1955	2984553	18039757	10.0211
UniQTL_6	C02	QTL81	HWR_SV-12	SNP-3317	4712255	15316864	20.9771
UniQTL_7	A02	QTL77	HWR_SV-12	SNP-374	7500011	12288750	27.275
UniQTL_5	A03	QTL78	HWR_SV-12	SNP-757	16566632	23762973	13.7408
UniQTL_5	A03	QTL79	HWR_SV-12	SNP-797	20734535	23762973	13.7589
UniQTL_12	C09	QTL82	HWR_SV-12	SNP-8133	13162494	20239567	15.9486
UniQTL_16	C03	QTL63	HWR_SV-4	SNP-5251	37917843	64718107	15.1748
UniQTL_17	A06	QTL64	HWR_SV-5	SNP-1421	333605	7026589	13.2302
UniQTL_18	C03	QTL65	HWR_SV-5	SNP-4747	31322062	32943528	12.2323
UniQTL_6	C02	QTL66	HWR_SV-8	SNP-3317	4712255	15316864	20.9771
UniQTL_19	C03	QTL67	HWR_SV-8	SNP-4381	3674858	6781148	10.185
UniQTL_6	C02	QTL69	HWR_SV-9	SNP-3317	4712255	15316864	20.9771
UniQTL_5	A03	QTL68	HWR_SV-9	SNP-779	20734535	22702687	12.0072
UniQTL_18	C03	QTL278	HWR_TV-9	SNP-4747	31322062	35374582	12.2323
UniQTL_11	A01	QTL124	M_TEX_SV-1	SNP-7	1690774	2934823	16.4976
UniQTL_7	A02	QTL131	M_TEX_SV-11	SNP-347	7500011	7894090	12.2154
UniQTL_21	A03	QTL132	M_TEX_SV-11	SNP-533	121057	1873813	10.2201
UniQTL_9	C08	QTL125	M_TEX_SV-2	SNP-7904	31742353	36000205	13.5886
UniQTL_9	C08	QTL126	M_TEX_SV-3	SNP-7904	31742353	36000205	13.5886
UniQTL_12	C09	QTL127	M_TEX_SV-7	SNP-8133	13162494	44582273	15.9486
UniQTL_12	C09	QTL128	M_TEX_SV-8	SNP-8133	13162494	44582273	15.9486
UniQTL_7	A02	QTL129	M_TEX_SV-9	SNP-327	5641197	10994588	11.7933
UniQTL_12	C09	QTL130	M_TEX_SV-9	SNP-8133	13162494	44582273	15.9486
UniQTL_11	A01	QTL201	M_TEX_TV-1	SNP-7	1690774	2934823	16.4976
UniQTL_7	A02	QTL204	M_TEX_TV-11	SNP-347	7500011	7894090	12.2154
UniQTL_9	C08	QTL202	M_TEX_TV-2	SNP-7904	31742353	36000205	13.5886
UniQTL_9	C08	QTL203	M_TEX_TV-3	SNP-7904	31742353	36000205	13.5886
UniQTL_3	A05	QTL142	MU3_TEX_SV-11	SNP-1317	39392951	41151527	10.3206
UniQTL_7	A02	QTL140	MU3_TEX_SV-11	SNP-347	7500011	7894090	12.2154
UniQTL_21	A03	QTL141	MU3_TEX_SV-11	SNP-533	121057	1873813	10.2201
UniQTL_9	C08	QTL133	MU3_TEX_SV-2	SNP-7904	31742353	36000205	13.5886
UniQTL_9	C08	QTL134	MU3_TEX_SV-3	SNP-7904	31742353	36000205	13.5886
UniQTL_22	C05	QTL135	MU3_TEX_SV-6	SNP-5888	49631160	57623521	10.7727
UniQTL_12	C09	QTL136	MU3_TEX_SV-6	SNP-8133	9917129	44582273	15.9486
UniQTL_12	C09	QTL137	MU3_TEX_SV-7	SNP-8133	13162494	44582273	15.9486
UniQTL_12	C09	QTL138	MU3_TEX_SV-8	SNP-8133	13162494	44582273	15.9486
UniQTL_12	C09	QTL139	MU3_TEX_SV-9	SNP-8133	13162494	44582273	15.9486
UniQTL_9	C08	QTL205	MU3_TEX_TV-1	SNP-7904	31742353	36000205	13.5886
UniQTL_9	C08	QTL206	MU3_TEX_TV-8	SNP-7904	31742353	36000205	13.5886
UniQTL_8	A04	QTL83	PAR_SV-1	SNP-1040	19857668	21037140	9.5065
UniQTL_15	A07	QTL84	PAR_SV-1	SNP-2129	19812250	28027632	10.3827
UniQTL_20	C05	QTL85	PAR_SV-1	SNP-5757	3911796	4818458	17.0069
UniQTL_11	A01	QTL97	PAR_SV-10	SNP-7	1690774	2934823	16.4976
UniQTL_10	A02	QTL98	PAR_SV-11	SNP-494	32558161	33156016	3.0693
UniQTL_15	A07	QTL86	PAR_SV-3	SNP-2080	19812250	24588594	13.1933
UniQTL_15	A07	QTL87	PAR_SV-4	SNP-2129	19812250	28027632	10.3827
UniQTL_15	A07	QTL90	PAR_SV-6	SNP-2080	19812250	24588594	13.1933
UniQTL_11	A01	QTL88	PAR_SV-6	SNP-3	877795	2934823	8.5467
UniQTL_14	C04	QTL91	PAR_SV-6	SNP-5478	68623411	70900355	11.4331
UniQTL_11	A01	QTL89	PAR_SV-6	SNP-7	1690774	11644801	16.4976
UniQTL_11	A01	QTL92	PAR_SV-7	SNP-7	1690774	11644801	16.4976
UniQTL_15	A07	QTL94	PAR_SV-8	SNP-2080	19812250	24588594	13.1933
UniQTL_11	A01	QTL93	PAR_SV-8	SNP-7	1690774	11644801	16.4976
UniQTL_15	A07	QTL96	PAR_SV-9	SNP-2080	19812250	24588594	13.1933
UniQTL_11	A01	QTL95	PAR_SV-9	SNP-7	1690774	11644801	16.4976
UniQTL_8	A04	QTL279	PAR_TV-1	SNP-1051	13975195	22292896	14.8015
UniQTL_8	A04	QTL301	PAR_TV-10	SNP-1006	13975195	16891513	9.785
UniQTL_8	A04	QTL302	PAR_TV-11	SNP-1006	147360	16891513	9.785
UniQTL_8	A04	QTL280	PAR_TV-2	SNP-1051	13975195	22292896	14.8015
UniQTL_20	C05	QTL281	PAR_TV-2	SNP-5757	3911796	12858132	17.0069
UniQTL_8	A04	QTL282	PAR_TV-3	SNP-1051	13975195	22292896	14.8015
UniQTL_8	A04	QTL283	PAR_TV-3	SNP-1070	19857668	25616011	15.1944
UniQTL_8	A04	QTL284	PAR_TV-3	SNP-1110	24886934	25616011	3.5457
UniQTL_8	A04	QTL285	PAR_TV-4	SNP-1051	13975195	22292896	14.8015
UniQTL_8	A04	QTL286	PAR_TV-4	SNP-1070	19857668	25616011	15.1944
UniQTL_8	A04	QTL287	PAR_TV-4	SNP-1110	24886934	25616011	3.5457
UniQTL_2	A10	QTL288	PAR_TV-4	SNP-3062	20656520	25615407	12.3088
UniQTL_8	A04	QTL289	PAR_TV-5	SNP-1051	13975195	22292896	14.8015
UniQTL_8	A04	QTL290	PAR_TV-5	SNP-1070	19857668	25616011	15.1944
UniQTL_8	A04	QTL291	PAR_TV-5	SNP-1110	24886934	25616011	3.5457
UniQTL_8	A04	QTL292	PAR_TV-6	SNP-1051	13975195	22292896	14.8015
UniQTL_8	A04	QTL293	PAR_TV-6	SNP-1070	19857668	25616011	15.1944
UniQTL_8	A04	QTL295	PAR_TV-7	SNP-1051	13975195	22292896	14.8015
UniQTL_8	A04	QTL296	PAR_TV-7	SNP-1070	19857668	25616011	15.1944
UniQTL_2	A10	QTL297	PAR_TV-7	SNP-3023	21921972	25615407	5.9926
UniQTL_10	A02	QTL294	PAR_TV-7	SNP-488	30020946	32017155	11.4398
UniQTL_28	A06	QTL299	PAR_TV-9	SNP-1798	39920192	41878482	8.6998
UniQTL_10	A02	QTL298	PAR_TV-9	SNP-467	26790777	32017155	12.298
UniQTL_9	C08	QTL300	PAR_TV-9	SNP-7979	35562050	41397859	15.6903
UniQTL_8	A04	QTL169	PC1_SV-1	SNP-1051	19857668	22292896	14.8015
UniQTL_11	A01	QTL172	PC1_SV-10	SNP-7	1690774	11644801	16.4976
UniQTL_10	A02	QTL173	PC1_SV-11	SNP-494	32558161	32761725	3.0693
UniQTL_15	A07	QTL170	PC1_SV-2	SNP-2129	19812250	28027632	10.3827
UniQTL_14	C04	QTL171	PC1_SV-6	SNP-5478	68623411	70900355	11.4331
UniQTL_8	A04	QTL174	PC2_SV-2	SNP-1051	13975195	22292896	14.8015
UniQTL_8	A04	QTL175	PC2_SV-2	SNP-1070	19857668	25616011	15.1944
UniQTL_9	C08	QTL176	PC2_SV-3	SNP-7979	35562050	41397859	15.6903
UniQTL_4	C04	QTL177	PC3_SV-2	SNP-5505	47037960	66363487	12.3445
UniQTL_24	A02	QTL178	PC3_SV-4	SNP-467	26790777	32017155	12.298
UniQTL_7	A02	QTL179	PC3_SV-5	SNP-374	7500011	12288750	27.275
UniQTL_7	A02	QTL180	PC3_SV-7	SNP-347	7500011	7894090	12.2154
UniQTL_10	A02	QTL181	PC3_SV-8	SNP-489	31391791	32761725	10.9868
UniQTL_4	C04	QTL182	PC4_SV-10	SNP-5498	66151645	66626554	11.8635
UniQTL_9	C08	QTL183	PC4_SV-11	SNP-7923	34579822	35247177	12.9385
UniQTL_13	A07	QTL184	PC5_SV-2	SNP-1955	2984553	18039757	10.0211
UniQTL_13	A07	QTL185	PC5_SV-3	SNP-1968	14134767	18039757	20.1981
UniQTL_10	A02	QTL186	PC5_SV-7	SNP-467	26790777	33156016	12.298
UniQTL_13	A07	QTL188	PC6_SV-2	SNP-1955	2984553	18039757	10.0211
UniQTL_1	C06	QTL189	PC6_SV-2	SNP-5935	33311280	48025580	13.4717
UniQTL_5	A03	QTL187	PC6_SV-2	SNP-779	20734535	22702687	12.0072
UniQTL_12	C09	QTL190	PC6_SV-2	SNP-8055	9917129	20239567	6.2019
UniQTL_25	A08	QTL191	PC6_SV-4	SNP-2243	20327880	24106828	13.0643
UniQTL_7	A02	QTL192	PC6_SV-5	SNP-374	7500011	12288750	27.275
UniQTL_25	A08	QTL194	PC6_SV-6	SNP-2243	20327880	24106828	13.0643
UniQTL_5	A03	QTL193	PC6_SV-6	SNP-771	19328324	22702687	15.4519
UniQTL_10	A02	QTL195	PC6_SV-8	SNP-489	31391791	32017155	10.9868
UniQTL_1	C06	QTL99	R_SV-1	SNP-5933	46159002	46203564	11.3164
UniQTL_4	C04	QTL101	R_SV-10	SNP-5498	66151645	66626554	11.8635
UniQTL_6	C02	QTL104	R_SV-11	SNP-3317	4712255	15316864	20.9771
UniQTL_7	A02	QTL102	R_SV-11	SNP-374	7500011	12288750	27.275
UniQTL_5	A03	QTL103	R_SV-11	SNP-797	20734535	23762973	13.7589
UniQTL_3	A05	QTL105	R_SV-12	SNP-1146	6049071	45991561	11.7039
UniQTL_2	A10	QTL100	R_SV-3	SNP-3062	21921972	26575441	12.3088
UniQTL_13	A07	QTL310	R_TV-11	SNP-1968	14134767	18039757	20.1981
UniQTL_25	A08	QTL303	R_TV-6	SNP-2233	20327880	20550635	11.208
UniQTL_4	C04	QTL304	R_TV-6	SNP-5505	47037960	66363487	12.3445
UniQTL_9	C08	QTL305	R_TV-6	SNP-7979	35562050	41397859	15.6903
UniQTL_25	A08	QTL307	R_TV-7	SNP-2233	20327880	20550635	11.208
UniQTL_10	A02	QTL306	R_TV-7	SNP-467	26790777	32017155	12.298
UniQTL_25	A08	QTL309	R_TV-9	SNP-2243	20327880	24106828	13.0643
UniQTL_5	A03	QTL308	R_TV-9	SNP-771	19328324	22702687	15.4519
UniQTL_3	A05	QTL153	S_TEX_SV-11	SNP-1317	39392951	41151527	10.3206
UniQTL_7	A02	QTL151	S_TEX_SV-11	SNP-347	7500011	7894090	12.2154
UniQTL_23	C05	QTL154	S_TEX_SV-11	SNP-5691	340634	2460454	6.5689
UniQTL_8	A04	QTL152	S_TEX_SV-11	SNP-997	13975195	16891513	9.9529
UniQTL_8	A04	QTL143	S_TEX_SV-2	SNP-1051	13975195	22292896	14.8015
UniQTL_8	A04	QTL144	S_TEX_SV-5	SNP-1051	13975195	22292896	14.8015
UniQTL_7	A02	QTL145	S_TEX_SV-6	SNP-327	5641197	10994588	11.7933
UniQTL_8	A04	QTL146	S_TEX_SV-7	SNP-1051	13975195	22292896	14.8015
UniQTL_8	A04	QTL147	S_TEX_SV-8	SNP-1051	13975195	22292896	14.8015
UniQTL_8	A04	QTL148	S_TEX_SV-8	SNP-1070	19857668	25616011	15.1944
UniQTL_7	A02	QTL149	S_TEX_SV-9	SNP-327	5641197	10994588	11.7933
UniQTL_12	C09	QTL150	S_TEX_SV-9	SNP-8133	13162494	44582273	15.9486
UniQTL_9	C08	QTL207	S_TEX_TV-1	SNP-7904	31742353	38958219	13.5886
UniQTL_7	A02	QTL215	S_TEX_TV-10	SNP-327	5641197	10994588	11.7933
UniQTL_7	A02	QTL216	S_TEX_TV-11	SNP-327	5641197	10994588	11.7933
UniQTL_2	A10	QTL217	S_TEX_TV-12	SNP-3023	20656520	24785335	5.9926
UniQTL_8	A04	QTL208	S_TEX_TV-2	SNP-1051	19857668	22292896	14.8015
UniQTL_8	A04	QTL209	S_TEX_TV-3	SNP-1051	19857668	22292896	14.8015
UniQTL_8	A04	QTL210	S_TEX_TV-4	SNP-1051	13975195	22292896	14.8015
UniQTL_7	A02	QTL211	S_TEX_TV-5	SNP-327	5641197	10994588	11.7933
UniQTL_8	A04	QTL212	S_TEX_TV-6	SNP-1051	13975195	22292896	14.8015
UniQTL_13	A07	QTL214	S_TEX_TV-9	SNP-1955	2984553	18039757	10.0211
UniQTL_7	A02	QTL213	S_TEX_TV-9	SNP-327	5641197	10994588	11.7933
UniQTL_3	A05	QTL163	SE_TEX_SV-11	SNP-1317	39392951	41151527	10.3206
UniQTL_7	A02	QTL161	SE_TEX_SV-11	SNP-347	7500011	7894090	12.2154
UniQTL_21	A03	QTL162	SE_TEX_SV-11	SNP-533	121057	1873813	10.2201
UniQTL_9	C08	QTL155	SE_TEX_SV-2	SNP-7904	31742353	36000205	13.5886
UniQTL_9	C08	QTL156	SE_TEX_SV-3	SNP-7904	31742353	36000205	13.5886
UniQTL_7	A02	QTL157	SE_TEX_SV-6	SNP-327	5641197	10994588	11.7933
UniQTL_12	C09	QTL158	SE_TEX_SV-7	SNP-8133	13162494	44582273	15.9486
UniQTL_7	A02	QTL159	SE_TEX_SV-9	SNP-327	5641197	10994588	11.7933
UniQTL_12	C09	QTL160	SE_TEX_SV-9	SNP-8133	13162494	44582273	15.9486
UniQTL_9	C08	QTL218	SE_TEX_TV-1	SNP-7904	31742353	36000205	13.5886
UniQTL_7	A02	QTL221	SE_TEX_TV-11	SNP-347	7500011	7894090	12.2154
UniQTL_21	A03	QTL222	SE_TEX_TV-11	SNP-533	121057	5277673	10.2201
UniQTL_8	A04	QTL219	SE_TEX_TV-2	SNP-1051	13975195	22292896	14.8015
UniQTL_9	C08	QTL220	SE_TEX_TV-2	SNP-7904	31742353	38958219	13.5886
UniQTL_11	A01	QTL106	TPA_SV-1	SNP-7	1690774	2934823	16.4976
UniQTL_9	C08	QTL107	TPA_SV-2	SNP-7904	31742353	36000205	13.5886
UniQTL_9	C08	QTL108	TPA_SV-3	SNP-7901	31742353	36000205	15.3125
UniQTL_7	A02	QTL109	TPA_SV-9	SNP-327	5641197	10994588	11.7933
UniQTL_12	C09	QTL110	TPA_SV-9	SNP-8133	13162494	20239567	15.9486
UniQTL_11	A01	QTL311	TPA_TV-1	SNP-7	1690774	2934823	16.4976
UniQTL_7	A02	QTL317	TPA_TV-11	SNP-347	7500011	7894090	12.2154
UniQTL_11	A01	QTL312	TPA_TV-2	SNP-7	1690774	2934823	16.4976
UniQTL_9	C08	QTL313	TPA_TV-2	SNP-7904	31742353	36000205	13.5886
UniQTL_11	A01	QTL314	TPA_TV-3	SNP-7	1690774	2934823	16.4976
UniQTL_9	C08	QTL315	TPA_TV-3	SNP-7904	31742353	36000205	13.5886
UniQTL_9	C08	QTL316	TPA_TV-4	SNP-7901	31742353	38958219	15.3125
UniQTL_11	A01	QTL164	U_TEX_SV-1	SNP-7	1690774	2934823	16.4976
UniQTL_9	C08	QTL165	U_TEX_SV-2	SNP-7904	31742353	36000205	13.5886
UniQTL_9	C08	QTL166	U_TEX_SV-3	SNP-7901	31742353	36000205	15.3125
UniQTL_7	A02	QTL167	U_TEX_SV-9	SNP-327	5641197	10994588	11.7933
UniQTL_12	C09	QTL168	U_TEX_SV-9	SNP-8133	13162494	20239567	15.9486
UniQTL_11	A01	QTL223	U_TEX_TV-1	SNP-7	1690774	2934823	16.4976
UniQTL_7	A02	QTL228	U_TEX_TV-11	SNP-347	7500011	7894090	12.2154
UniQTL_11	A01	QTL224	U_TEX_TV-2	SNP-7	1690774	2934823	16.4976
UniQTL_11	A01	QTL225	U_TEX_TV-3	SNP-7	1690774	2934823	16.4976
UniQTL_9	C08	QTL226	U_TEX_TV-3	SNP-7904	31742353	36000205	13.5886
UniQTL_9	C08	QTL227	U_TEX_TV-4	SNP-7901	31742353	38958219	15.3125
UniQTL_13	A07	QTL114	W_SV-10	SNP-1955	2984553	18039757	10.0211
UniQTL_7	A02	QTL113	W_SV-10	SNP-347	7500011	7894090	12.2154
UniQTL_13	A07	QTL116	W_SV-11	SNP-1955	2984553	18039757	10.0211
UniQTL_7	A02	QTL115	W_SV-11	SNP-347	7500011	7894090	12.2154
UniQTL_11	A01	QTL111	W_SV-2	SNP-7	1690774	2934823	16.4976
UniQTL_7	A02	QTL112	W_SV-9	SNP-327	5641197	10994588	11.7933
UniQTL_9	C08	QTL318	W_TV-1	SNP-7904	31742353	36000205	13.5886
UniQTL_13	A07	QTL325	W_TV-11	SNP-1955	2984553	18039757	10.0211
UniQTL_7	A02	QTL324	W_TV-11	SNP-347	7500011	7894090	12.2154
UniQTL_7	A02	QTL326	W_TV-12	SNP-327	5641197	10994588	11.7933
UniQTL_9	C08	QTL319	W_TV-2	SNP-7904	31742353	36000205	13.5886
UniQTL_9	C08	QTL320	W_TV-3	SNP-7904	31742353	36000205	13.5886
UniQTL_7	A02	QTL321	W_TV-8	SNP-347	7500011	7894090	12.2154
UniQTL_13	A07	QTL323	W_TV-9	SNP-1955	2984553	18039757	10.0211
UniQTL_7	A02	QTL322	W_TV-9	SNP-347	7500011	7894090	12.2154

## Sheet: 2016-2017
Uiq QTL No.	Chr	QTL No.	Traits	Significant Marker	QTL_start	QTL_end	PVE (%)
UniQTL_3	C02	QTL8	AC_SV-10	SNP-3317	4712255	15316864	7.8416
UniQTL_4	A05	QTL9	AC_SV-11	SNP-1146	6049071	10628123	11.1666
UniQTL_5	A02	QTL10	AC_SV-12	SNP-327	5641197	10994588	10.2908
UniQTL_6	A05	QTL11	AC_SV-12	SNP-1347	38543702	45991561	40.9018
UniQTL_1	A06	QTL1	AC_SV-4	SNP-1807	39920192	42692964	13.415
UniQTL_1	A06	QTL2	AC_SV-5	SNP-1807	39920192	42692964	13.415
UniQTL_2	A03	QTL3	AC_SV-8	SNP-720	15882938	17169025	7.1635
UniQTL_2	A03	QTL4	AC_SV-8	SNP-732	16566632	16793225	22.0889
UniQTL_2	A03	QTL5	AC_SV-9	SNP-720	15882938	17169025	7.1635
UniQTL_2	A03	QTL6	AC_SV-9	SNP-732	16566632	16793225	22.0889
UniQTL_3	C02	QTL7	AC_SV-9	SNP-3317	4712255	15316864	7.8416
UniQTL_2	A03	QTL389	AC_TV-1	SNP-779	20734535	22702687	14.2715
UniQTL_5	A02	QTL394	AC_TV-11	SNP-327	5641197	10994588	10.2908
UniQTL_5	A02	QTL395	AC_TV-11	SNP-382	5641197	14139824	4.0433
UniQTL_3	C02	QTL396	AC_TV-11	SNP-3317	4712255	15316864	7.8416
UniQTL_2	A03	QTL397	AC_TV-12	SNP-757	16566632	23762973	13.4189
UniQTL_2	A03	QTL398	AC_TV-12	SNP-797	20734535	23762973	22.5474
UniQTL_3	C02	QTL399	AC_TV-12	SNP-3317	4712255	15316864	7.8416
UniQTL_16	C03	QTL390	AC_TV-5	SNP-5301	64586873	70391584	16.1763
UniQTL_16	C03	QTL391	AC_TV-6	SNP-5301	64586873	70391584	16.1763
UniQTL_27	A10	QTL392	AC_TV-7	SNP-2837	2926258	19039164	10.8711
UniQTL_16	C03	QTL393	AC_TV-7	SNP-5301	64586873	70391584	16.1763
UniQTL_2	A03	QTL582	DW-10	SNP-720	10682754	19011288	7.1635
UniQTL_2	A03	QTL583	DW-10	SNP-732	16566632	16793225	22.0889
UniQTL_25	C05	QTL584	DW-10	SNP-5739	1451089	2916266	3.441
UniQTL_8	C09	QTL585	DW-10	SNP-8055	9917129	20239567	5.9349
UniQTL_2	A03	QTL586	DW-11	SNP-720	10682754	19011288	7.1635
UniQTL_2	A03	QTL587	DW-11	SNP-732	16566632	16793225	22.0889
UniQTL_8	C09	QTL588	DW-11	SNP-8055	9917129	44582273	5.9349
UniQTL_2	A03	QTL589	DW-12	SNP-720	10682754	19011288	7.1635
UniQTL_2	A03	QTL590	DW-12	SNP-732	16566632	16793225	22.0889
UniQTL_3	C02	QTL591	DW-12	SNP-3317	4712255	15316864	7.8416
UniQTL_2	A03	QTL178	E_TEX_SV-10	SNP-720	10682754	19011288	7.1635
UniQTL_2	A03	QTL179	E_TEX_SV-10	SNP-732	16566632	16793225	22.0889
UniQTL_8	C09	QTL180	E_TEX_SV-10	SNP-8055	9917129	20239567	5.9349
UniQTL_2	A03	QTL181	E_TEX_SV-11	SNP-732	16566632	16793225	22.0889
UniQTL_2	A03	QTL182	E_TEX_SV-11	SNP-737	16566632	23762973	9.6317
UniQTL_6	A05	QTL183	E_TEX_SV-11	SNP-1340	39392951	41151527	3.3802
UniQTL_8	C09	QTL184	E_TEX_SV-11	SNP-8055	9917129	44582273	5.9349
UniQTL_3	C02	QTL185	E_TEX_SV-12	SNP-3317	4712255	15316864	7.8416
UniQTL_7	A07	QTL176	E_TEX_SV-4	SNP-1955	2984553	18039757	12.4348
UniQTL_7	A07	QTL177	E_TEX_SV-5	SNP-1955	2984553	18039757	12.4348
UniQTL_5	A02	QTL300	E_TEX_TV-10	SNP-347	7500011	7894090	26.1996
UniQTL_7	A07	QTL301	E_TEX_TV-10	SNP-1955	2984553	18039757	12.4348
UniQTL_5	A02	QTL302	E_TEX_TV-11	SNP-347	7500011	7894090	26.1996
UniQTL_7	A07	QTL303	E_TEX_TV-11	SNP-1955	2984553	18039757	12.4348
UniQTL_5	A02	QTL287	E_TEX_TV-5	SNP-327	5641197	10994588	10.2908
UniQTL_10	A06	QTL288	E_TEX_TV-5	SNP-1421	333605	7026589	13.4537
UniQTL_7	A07	QTL289	E_TEX_TV-5	SNP-1955	2984553	18039757	12.4348
UniQTL_5	A02	QTL290	E_TEX_TV-6	SNP-327	5641197	10994588	10.2908
UniQTL_10	A06	QTL291	E_TEX_TV-6	SNP-1421	333605	7026589	13.4537
UniQTL_7	A07	QTL292	E_TEX_TV-6	SNP-1955	2984553	18039757	12.4348
UniQTL_5	A02	QTL293	E_TEX_TV-7	SNP-327	5641197	10994588	10.2908
UniQTL_7	A07	QTL294	E_TEX_TV-7	SNP-1955	2984553	18039757	12.4348
UniQTL_5	A02	QTL295	E_TEX_TV-8	SNP-327	5641197	10994588	10.2908
UniQTL_10	A06	QTL296	E_TEX_TV-8	SNP-1421	333605	7026589	13.4537
UniQTL_7	A07	QTL297	E_TEX_TV-8	SNP-1955	2984553	18039757	12.4348
UniQTL_5	A02	QTL298	E_TEX_TV-9	SNP-327	5641197	10994588	10.2908
UniQTL_7	A07	QTL299	E_TEX_TV-9	SNP-1955	2984553	18039757	12.4348
UniQTL_5	A02	QTL15	FDIC_SV-10	SNP-327	5641197	10994588	10.2908
UniQTL_2	A03	QTL16	FDIC_SV-10	SNP-757	16566632	23762973	13.4189
UniQTL_2	A03	QTL17	FDIC_SV-10	SNP-797	20734535	23762973	22.5474
UniQTL_3	C02	QTL18	FDIC_SV-10	SNP-3317	4712255	15316864	7.8416
UniQTL_9	C05	QTL19	FDIC_SV-11	SNP-5888	49631160	57623521	20.9508
UniQTL_6	A05	QTL20	FDIC_SV-12	SNP-1347	38543702	45991561	40.9018
UniQTL_7	A07	QTL12	FDIC_SV-6	SNP-1955	2984553	18039757	12.4348
UniQTL_8	C09	QTL13	FDIC_SV-6	SNP-8133	13162494	20239567	10.5625
UniQTL_7	A07	QTL14	FDIC_SV-7	SNP-1955	2984553	18039757	12.4348
UniQTL_5	A02	QTL407	FDIC_TV-10	SNP-327	5641197	10994588	10.2908
UniQTL_7	A07	QTL408	FDIC_TV-10	SNP-1955	2984553	18039757	12.4348
UniQTL_5	A02	QTL409	FDIC_TV-11	SNP-327	5641197	10994588	10.2908
UniQTL_7	A07	QTL410	FDIC_TV-11	SNP-1955	2984553	18039757	12.4348
UniQTL_5	A02	QTL411	FDIC_TV-12	SNP-327	5641197	10994588	10.2908
UniQTL_2	A03	QTL412	FDIC_TV-12	SNP-757	17129748	23762973	13.4189
UniQTL_2	A03	QTL413	FDIC_TV-12	SNP-797	20734535	28435049	22.5474
UniQTL_8	C09	QTL414	FDIC_TV-12	SNP-8215	13162494	44582273	4.4905
UniQTL_5	A02	QTL400	FDIC_TV-5	SNP-327	5641197	10994588	10.2908
UniQTL_5	A02	QTL401	FDIC_TV-6	SNP-327	5641197	10994588	10.2908
UniQTL_5	A02	QTL402	FDIC_TV-7	SNP-327	5641197	10994588	10.2908
UniQTL_5	A02	QTL403	FDIC_TV-8	SNP-327	5641197	10994588	10.2908
UniQTL_7	A07	QTL404	FDIC_TV-8	SNP-1955	2984553	18039757	12.4348
UniQTL_5	A02	QTL405	FDIC_TV-9	SNP-327	5641197	10994588	10.2908
UniQTL_7	A07	QTL406	FDIC_TV-9	SNP-1955	2984553	18039757	12.4348
UniQTL_10	A06	QTL21	FDNIC_SV-1	SNP-1421	333605	7026589	13.4537
UniQTL_7	A07	QTL22	FDNIC_SV-1	SNP-1955	2984553	18039757	12.4348
UniQTL_7	A07	QTL26	FDNIC_SV-11	SNP-1955	2984553	18039757	12.4348
UniQTL_9	C05	QTL27	FDNIC_SV-11	SNP-5878	49631160	57623521	11.3722
UniQTL_11	C08	QTL28	FDNIC_SV-11	SNP-7945	36910448	38958219	11.7276
UniQTL_7	A07	QTL23	FDNIC_SV-4	SNP-1955	2984553	18039757	12.4348
UniQTL_7	A07	QTL24	FDNIC_SV-6	SNP-1955	2984553	18039757	12.4348
UniQTL_7	A07	QTL25	FDNIC_SV-8	SNP-1955	2984553	18039757	12.4348
UniQTL_10	A06	QTL415	FDNIC_TV-1	SNP-1421	333605	7026589	13.4537
UniQTL_5	A02	QTL429	FDNIC_TV-10	SNP-327	5641197	10994588	10.2908
UniQTL_7	A07	QTL430	FDNIC_TV-10	SNP-1955	2984553	18039757	12.4348
UniQTL_5	A02	QTL431	FDNIC_TV-11	SNP-327	5641197	10994588	10.2908
UniQTL_7	A07	QTL432	FDNIC_TV-11	SNP-1955	2984553	18039757	12.4348
UniQTL_10	A06	QTL416	FDNIC_TV-4	SNP-1421	333605	7026589	13.4537
UniQTL_10	A06	QTL417	FDNIC_TV-5	SNP-1421	333605	7026589	13.4537
UniQTL_7	A07	QTL418	FDNIC_TV-5	SNP-1955	2984553	18039757	12.4348
UniQTL_5	A02	QTL419	FDNIC_TV-6	SNP-327	5641197	10994588	10.2908
UniQTL_10	A06	QTL420	FDNIC_TV-6	SNP-1421	333605	7026589	13.4537
UniQTL_7	A07	QTL421	FDNIC_TV-6	SNP-1955	2984553	18039757	12.4348
UniQTL_5	A02	QTL422	FDNIC_TV-7	SNP-327	5641197	10994588	10.2908
UniQTL_7	A07	QTL423	FDNIC_TV-7	SNP-1955	2984553	18039757	12.4348
UniQTL_5	A02	QTL424	FDNIC_TV-8	SNP-327	5641197	10994588	10.2908
UniQTL_10	A06	QTL425	FDNIC_TV-8	SNP-1421	333605	7026589	13.4537
UniQTL_7	A07	QTL426	FDNIC_TV-8	SNP-1955	2984553	18039757	12.4348
UniQTL_5	A02	QTL427	FDNIC_TV-9	SNP-327	5641197	10994588	10.2908
UniQTL_7	A07	QTL428	FDNIC_TV-9	SNP-1955	2984553	18039757	12.4348
UniQTL_2	A03	QTL592	FW-10	SNP-720	10682754	19011288	7.1635
UniQTL_2	A03	QTL593	FW-10	SNP-732	16566632	16793225	22.0889
UniQTL_8	C09	QTL594	FW-10	SNP-8055	9917129	20239567	5.9349
UniQTL_2	A03	QTL595	FW-11	SNP-720	10682754	19011288	7.1635
UniQTL_2	A03	QTL596	FW-11	SNP-732	16566632	16793225	22.0889
UniQTL_8	C09	QTL597	FW-11	SNP-8055	9917129	44582273	5.9349
UniQTL_2	A03	QTL598	FW-12	SNP-732	16566632	16793225	22.0889
UniQTL_3	C02	QTL599	FW-12	SNP-3317	4712255	15316864	7.8416
UniQTL_15	A04	QTL436	GCV_TV-11	SNP-1003	147360	16891513	11.6919
UniQTL_3	C02	QTL437	GCV_TV-12	SNP-3317	4712255	15316864	7.8416
UniQTL_25	C05	QTL438	GCV_TV-12	SNP-5739	1451089	2916266	3.441
UniQTL_7	A07	QTL433	GCV_TV-7	SNP-1955	2984553	18039757	12.4348
UniQTL_26	C07	QTL434	GCV_TV-7	SNP-7434	55320164	60802750	9.9645
UniQTL_28	C05	QTL435	GCV_TV-9	SNP-5757	3911796	4818458	16.0607
UniQTL_7	A07	QTL29	GPA_SV-4	SNP-1955	2984553	18039757	12.4348
UniQTL_7	A07	QTL30	GPA_SV-5	SNP-1955	2984553	18039757	12.4348
UniQTL_5	A02	QTL452	GPA_TV-10	SNP-327	5641197	10994588	10.2908
UniQTL_7	A07	QTL453	GPA_TV-10	SNP-1955	2984553	18039757	12.4348
UniQTL_5	A02	QTL454	GPA_TV-11	SNP-327	5641197	10994588	10.2908
UniQTL_7	A07	QTL455	GPA_TV-11	SNP-1955	2984553	18039757	12.4348
UniQTL_5	A02	QTL439	GPA_TV-5	SNP-327	5641197	10994588	10.2908
UniQTL_10	A06	QTL440	GPA_TV-5	SNP-1421	333605	7026589	13.4537
UniQTL_7	A07	QTL441	GPA_TV-5	SNP-1955	2984553	18039757	12.4348
UniQTL_5	A02	QTL442	GPA_TV-6	SNP-327	5641197	10994588	10.2908
UniQTL_10	A06	QTL443	GPA_TV-6	SNP-1421	333605	7026589	13.4537
UniQTL_7	A07	QTL444	GPA_TV-6	SNP-1955	2984553	18039757	12.4348
UniQTL_5	A02	QTL445	GPA_TV-7	SNP-327	5641197	10994588	10.2908
UniQTL_7	A07	QTL446	GPA_TV-7	SNP-1955	2984553	18039757	12.4348
UniQTL_5	A02	QTL447	GPA_TV-8	SNP-327	5641197	10994588	10.2908
UniQTL_10	A06	QTL448	GPA_TV-8	SNP-1421	333605	7026589	13.4537
UniQTL_7	A07	QTL449	GPA_TV-8	SNP-1955	2984553	18039757	12.4348
UniQTL_5	A02	QTL450	GPA_TV-9	SNP-327	5641197	10994588	10.2908
UniQTL_7	A07	QTL451	GPA_TV-9	SNP-1955	2984553	18039757	12.4348
UniQTL_10	A06	QTL31	H_SV-1	SNP-1421	333605	7026589	13.4537
UniQTL_7	A07	QTL32	H_SV-1	SNP-1955	2984553	18039757	12.4348
UniQTL_2	A03	QTL54	H_SV-10	SNP-797	20734535	23762973	22.5474
UniQTL_3	C02	QTL55	H_SV-10	SNP-3317	4712255	15316864	7.8416
UniQTL_3	C02	QTL56	H_SV-11	SNP-3317	4712255	15316864	7.8416
UniQTL_6	A05	QTL57	H_SV-12	SNP-1347	38543702	45991561	40.9018
UniQTL_10	A06	QTL33	H_SV-2	SNP-1421	333605	7026589	13.4537
UniQTL_7	A07	QTL34	H_SV-2	SNP-1955	2984553	18039757	12.4348
UniQTL_8	C09	QTL35	H_SV-4	SNP-8133	13162494	20239567	10.5625
UniQTL_2	A03	QTL36	H_SV-5	SNP-732	15882938	16793225	22.0889
UniQTL_8	C09	QTL37	H_SV-5	SNP-8133	13162494	20239567	10.5625
UniQTL_2	A03	QTL38	H_SV-6	SNP-720	10682754	19011288	7.1635
UniQTL_2	A03	QTL39	H_SV-6	SNP-732	16566632	16793225	22.0889
UniQTL_8	C09	QTL40	H_SV-6	SNP-8133	13162494	20239567	10.5625
UniQTL_12	A03	QTL41	H_SV-7	SNP-525	121057	139416	1.4084
UniQTL_2	A03	QTL42	H_SV-7	SNP-720	10682754	19011288	7.1635
UniQTL_2	A03	QTL43	H_SV-7	SNP-732	16566632	16793225	22.0889
UniQTL_8	C09	QTL44	H_SV-7	SNP-8133	13162494	20239567	10.5625
UniQTL_2	A03	QTL45	H_SV-8	SNP-720	10682754	19011288	7.1635
UniQTL_2	A03	QTL46	H_SV-8	SNP-732	16566632	16793225	22.0889
UniQTL_3	C02	QTL47	H_SV-8	SNP-3317	4712255	15316864	7.8416
UniQTL_8	C09	QTL48	H_SV-8	SNP-8133	13162494	44582273	10.5625
UniQTL_2	A03	QTL49	H_SV-9	SNP-720	10682754	19011288	7.1635
UniQTL_2	A03	QTL50	H_SV-9	SNP-732	16566632	16793225	22.0889
UniQTL_7	A07	QTL51	H_SV-9	SNP-1955	2984553	18039757	12.4348
UniQTL_3	C02	QTL52	H_SV-9	SNP-3317	4712255	15316864	7.8416
UniQTL_8	C09	QTL53	H_SV-9	SNP-8055	9917129	20239567	5.9349
UniQTL_10	A06	QTL456	H_TV-1	SNP-1421	333605	7026589	13.4537
UniQTL_5	A02	QTL475	H_TV-10	SNP-347	7500011	7894090	26.1996
UniQTL_7	A07	QTL476	H_TV-10	SNP-1955	2984553	18039757	12.4348
UniQTL_7	A07	QTL477	H_TV-11	SNP-1955	2984553	18039757	12.4348
UniQTL_8	C09	QTL478	H_TV-12	SNP-8055	9917129	44582273	5.9349
UniQTL_7	A07	QTL457	H_TV-2	SNP-1955	2984553	18039757	12.4348
UniQTL_5	A02	QTL458	H_TV-5	SNP-347	7500011	7894090	26.1996
UniQTL_10	A06	QTL459	H_TV-5	SNP-1421	333605	7026589	13.4537
UniQTL_7	A07	QTL460	H_TV-5	SNP-1955	2984553	18039757	12.4348
UniQTL_5	A02	QTL461	H_TV-6	SNP-347	5641197	10994588	26.1996
UniQTL_10	A06	QTL462	H_TV-6	SNP-1421	333605	7026589	13.4537
UniQTL_7	A07	QTL463	H_TV-6	SNP-1955	2984553	18039757	12.4348
UniQTL_20	A08	QTL464	H_TV-6	SNP-2243	20327880	24106828	7.4823
UniQTL_11	C08	QTL465	H_TV-6	SNP-7901	31742353	36000205	11.4831
UniQTL_5	A02	QTL466	H_TV-7	SNP-327	5641197	10994588	10.2908
UniQTL_2	A03	QTL467	H_TV-7	SNP-771	19328324	22702687	11.2169
UniQTL_10	A06	QTL468	H_TV-7	SNP-1421	333605	7026589	13.4537
UniQTL_7	A07	QTL469	H_TV-7	SNP-1955	2984553	18039757	12.4348
UniQTL_5	A02	QTL470	H_TV-8	SNP-347	7500011	7894090	26.1996
UniQTL_7	A07	QTL471	H_TV-8	SNP-1955	2984553	18039757	12.4348
UniQTL_20	A08	QTL472	H_TV-8	SNP-2282	21620129	25229327	9.977
UniQTL_5	A02	QTL473	H_TV-9	SNP-347	7500011	7894090	26.1996
UniQTL_7	A07	QTL474	H_TV-9	SNP-1955	2984553	18039757	12.4348
UniQTL_2	A03	QTL65	HA_SV-10	SNP-720	10682754	19011288	7.1635
UniQTL_2	A03	QTL66	HA_SV-10	SNP-732	16566632	16793225	22.0889
UniQTL_2	A03	QTL67	HA_SV-10	SNP-757	17129748	23762973	13.4189
UniQTL_2	A03	QTL68	HA_SV-10	SNP-797	20734535	23762973	22.5474
UniQTL_3	C02	QTL69	HA_SV-10	SNP-3317	4712255	15316864	7.8416
UniQTL_8	C09	QTL70	HA_SV-10	SNP-8133	13162494	20239567	10.5625
UniQTL_2	A03	QTL71	HA_SV-11	SNP-757	17129748	23762973	13.4189
UniQTL_2	A03	QTL72	HA_SV-11	SNP-797	20734535	23762973	22.5474
UniQTL_3	C02	QTL73	HA_SV-11	SNP-3317	4712255	15316864	7.8416
UniQTL_3	C02	QTL74	HA_SV-12	SNP-3317	4712255	15316864	7.8416
UniQTL_7	A07	QTL58	HA_SV-4	SNP-1955	2984553	18039757	12.4348
UniQTL_13	C02	QTL59	HA_SV-5	SNP-3597	20161844	35962717	8.8173
UniQTL_8	C09	QTL60	HA_SV-5	SNP-8133	13162494	60337790	10.5625
UniQTL_2	A03	QTL61	HA_SV-8	SNP-732	16566632	16793225	22.0889
UniQTL_2	A03	QTL62	HA_SV-9	SNP-720	10682754	19011288	7.1635
UniQTL_2	A03	QTL63	HA_SV-9	SNP-732	16566632	16793225	22.0889
UniQTL_8	C09	QTL64	HA_SV-9	SNP-8055	9917129	44582273	5.9349
UniQTL_5	A02	QTL492	HA_TV-10	SNP-347	7500011	7894090	26.1996
UniQTL_7	A07	QTL493	HA_TV-10	SNP-1955	2984553	18039757	12.4348
UniQTL_7	A07	QTL494	HA_TV-11	SNP-1955	2984553	18039757	12.4348
UniQTL_2	A03	QTL495	HA_TV-12	SNP-720	10682754	19011288	7.1635
UniQTL_2	A03	QTL496	HA_TV-12	SNP-732	16566632	16793225	22.0889
UniQTL_2	A03	QTL497	HA_TV-12	SNP-757	16566632	23762973	13.4189
UniQTL_2	A03	QTL498	HA_TV-12	SNP-797	20734535	23762973	22.5474
UniQTL_10	A06	QTL499	HA_TV-12	SNP-1460	4535615	8609297	12.719
UniQTL_20	A08	QTL500	HA_TV-12	SNP-2243	20327880	24106828	7.4823
UniQTL_3	C02	QTL501	HA_TV-12	SNP-3317	4712255	15316864	7.8416
UniQTL_9	C05	QTL502	HA_TV-12	SNP-5888	49631160	57623521	20.9508
UniQTL_10	A06	QTL479	HA_TV-5	SNP-1421	333605	7026589	13.4537
UniQTL_7	A07	QTL480	HA_TV-5	SNP-1955	2984553	18039757	12.4348
UniQTL_16	C03	QTL481	HA_TV-5	SNP-5301	64586873	70391584	16.1763
UniQTL_5	A02	QTL482	HA_TV-6	SNP-347	7500011	7894090	26.1996
UniQTL_10	A06	QTL483	HA_TV-6	SNP-1421	333605	7026589	13.4537
UniQTL_7	A07	QTL484	HA_TV-6	SNP-1955	2984553	18039757	12.4348
UniQTL_5	A02	QTL485	HA_TV-7	SNP-347	7500011	7894090	26.1996
UniQTL_7	A07	QTL486	HA_TV-7	SNP-1955	2984553	18039757	12.4348
UniQTL_5	A02	QTL487	HA_TV-8	SNP-347	7500011	7894090	26.1996
UniQTL_10	A06	QTL488	HA_TV-8	SNP-1421	333605	7026589	13.4537
UniQTL_7	A07	QTL489	HA_TV-8	SNP-1955	2984553	18039757	12.4348
UniQTL_5	A02	QTL490	HA_TV-9	SNP-347	7500011	7894090	26.1996
UniQTL_7	A07	QTL491	HA_TV-9	SNP-1955	2984553	18039757	12.4348
UniQTL_5	A02	QTL97	HWR_SV-10	SNP-327	5641197	10994588	10.2908
UniQTL_5	A02	QTL98	HWR_SV-10	SNP-382	5641197	14139824	4.0433
UniQTL_2	A03	QTL99	HWR_SV-10	SNP-757	16566632	23762973	13.4189
UniQTL_2	A03	QTL100	HWR_SV-10	SNP-797	20734535	23762973	22.5474
UniQTL_7	A07	QTL101	HWR_SV-10	SNP-1955	2984553	18039757	12.4348
UniQTL_3	C02	QTL102	HWR_SV-10	SNP-3317	4712255	15316864	7.8416
UniQTL_5	A02	QTL103	HWR_SV-11	SNP-327	5641197	10994588	10.2908
UniQTL_7	A07	QTL104	HWR_SV-11	SNP-1955	2984553	18039757	12.4348
UniQTL_3	C02	QTL105	HWR_SV-11	SNP-3317	4712255	15316864	7.8416
UniQTL_6	A05	QTL106	HWR_SV-12	SNP-1347	38543702	45991561	40.9018
UniQTL_2	A03	QTL75	HWR_SV-2	SNP-771	19328324	22702687	11.2169
UniQTL_14	A10	QTL76	HWR_SV-2	SNP-2807	254418	1182466	12.1615
UniQTL_12	A03	QTL77	HWR_SV-3	SNP-525	121057	5277673	1.4084
UniQTL_8	C09	QTL78	HWR_SV-5	SNP-8133	13162494	20239567	10.5625
UniQTL_5	A02	QTL79	HWR_SV-6	SNP-327	5641197	10994588	10.2908
UniQTL_5	A02	QTL80	HWR_SV-6	SNP-382	5641197	14139824	4.0433
UniQTL_5	A02	QTL81	HWR_SV-7	SNP-327	5641197	10994588	10.2908
UniQTL_5	A02	QTL82	HWR_SV-7	SNP-382	5641197	14139824	4.0433
UniQTL_15	A04	QTL83	HWR_SV-7	SNP-1008	13975195	21037140	2.6348
UniQTL_10	A06	QTL84	HWR_SV-7	SNP-1421	333605	7026589	13.4537
UniQTL_7	A07	QTL85	HWR_SV-7	SNP-1955	2984553	18039757	12.4348
UniQTL_12	A03	QTL86	HWR_SV-8	SNP-525	121057	139416	1.4084
UniQTL_2	A03	QTL87	HWR_SV-8	SNP-720	10682754	19011288	7.1635
UniQTL_2	A03	QTL88	HWR_SV-8	SNP-732	16566632	16793225	22.0889
UniQTL_7	A07	QTL89	HWR_SV-8	SNP-1955	2984553	18039757	12.4348
UniQTL_3	C02	QTL90	HWR_SV-8	SNP-3317	4712255	15316864	7.8416
UniQTL_12	A03	QTL91	HWR_SV-9	SNP-525	121057	139416	1.4084
UniQTL_2	A03	QTL92	HWR_SV-9	SNP-720	10682754	19011288	7.1635
UniQTL_2	A03	QTL93	HWR_SV-9	SNP-732	16566632	16793225	22.0889
UniQTL_7	A07	QTL94	HWR_SV-9	SNP-1955	2984553	18039757	12.4348
UniQTL_3	C02	QTL95	HWR_SV-9	SNP-3317	4712255	15316864	7.8416
UniQTL_8	C09	QTL96	HWR_SV-9	SNP-8055	9917129	44582273	5.9349
UniQTL_16	C03	QTL503	HWR_TV-3	SNP-4747	31322062	32943528	4.1973
UniQTL_28	C05	QTL504	HWR_TV-3	SNP-5808	3911796	12858132	9.6549
UniQTL_3	C02	QTL189	M_TEX_SV-12	SNP-3317	4712255	15316864	7.8416
UniQTL_8	C09	QTL186	M_TEX_SV-5	SNP-8133	13162494	44582273	10.5625
UniQTL_8	C09	QTL187	M_TEX_SV-6	SNP-8133	13162494	44582273	10.5625
UniQTL_8	C09	QTL188	M_TEX_SV-7	SNP-8133	13162494	44582273	10.5625
UniQTL_5	A02	QTL314	M_TEX_TV-10	SNP-347	7500011	7894090	26.1996
UniQTL_7	A07	QTL315	M_TEX_TV-10	SNP-1955	2984553	18039757	12.4348
UniQTL_7	A07	QTL316	M_TEX_TV-11	SNP-1955	2984553	18039757	12.4348
UniQTL_3	C02	QTL317	M_TEX_TV-12	SNP-3317	4712255	15316864	7.8416
UniQTL_25	C05	QTL318	M_TEX_TV-12	SNP-5739	1451089	2916266	3.441
UniQTL_5	A02	QTL304	M_TEX_TV-6	SNP-327	5641197	10994588	10.2908
UniQTL_7	A07	QTL305	M_TEX_TV-6	SNP-1955	2984553	18039757	12.4348
UniQTL_5	A02	QTL306	M_TEX_TV-7	SNP-327	5641197	10994588	10.2908
UniQTL_7	A07	QTL307	M_TEX_TV-7	SNP-1955	2984553	18039757	12.4348
UniQTL_5	A02	QTL308	M_TEX_TV-8	SNP-347	7500011	7894090	26.1996
UniQTL_10	A06	QTL309	M_TEX_TV-8	SNP-1421	333605	7026589	13.4537
UniQTL_7	A07	QTL310	M_TEX_TV-8	SNP-1955	2984553	18039757	12.4348
UniQTL_5	A02	QTL311	M_TEX_TV-9	SNP-327	5641197	10994588	10.2908
UniQTL_10	A06	QTL312	M_TEX_TV-9	SNP-1421	333605	7026589	13.4537
UniQTL_7	A07	QTL313	M_TEX_TV-9	SNP-1955	2984553	18039757	12.4348
UniQTL_3	C02	QTL194	MU3_TEX_SV-12	SNP-3317	4712255	15316864	7.8416
UniQTL_10	A06	QTL190	MU3_TEX_SV-4	SNP-1421	333605	7026589	13.4537
UniQTL_8	C09	QTL191	MU3_TEX_SV-5	SNP-8133	13162494	44582273	10.5625
UniQTL_8	C09	QTL192	MU3_TEX_SV-6	SNP-8133	13162494	44582273	10.5625
UniQTL_8	C09	QTL193	MU3_TEX_SV-7	SNP-8133	13162494	44582273	10.5625
UniQTL_2	A03	QTL326	MU3_TEX_TV-10	SNP-732	16566632	16793225	22.0889
UniQTL_2	A03	QTL327	MU3_TEX_TV-10	SNP-737	16566632	23762973	9.6317
UniQTL_3	C02	QTL328	MU3_TEX_TV-10	SNP-3317	4712255	15316864	7.8416
UniQTL_8	C09	QTL329	MU3_TEX_TV-10	SNP-8055	9917129	44582273	5.9349
UniQTL_2	A03	QTL330	MU3_TEX_TV-11	SNP-732	16566632	16793225	22.0889
UniQTL_2	A03	QTL331	MU3_TEX_TV-11	SNP-737	16566632	23762973	9.6317
UniQTL_2	A03	QTL332	MU3_TEX_TV-11	SNP-757	16566632	23762973	13.4189
UniQTL_2	A03	QTL333	MU3_TEX_TV-11	SNP-797	20734535	23762973	22.5474
UniQTL_3	C02	QTL334	MU3_TEX_TV-11	SNP-3317	4712255	15316864	7.8416
UniQTL_8	C09	QTL335	MU3_TEX_TV-11	SNP-8055	9917129	44582273	5.9349
UniQTL_3	C02	QTL336	MU3_TEX_TV-12	SNP-3317	4712255	15316864	7.8416
UniQTL_25	C05	QTL337	MU3_TEX_TV-12	SNP-5739	1451089	2916266	3.441
UniQTL_10	A06	QTL319	MU3_TEX_TV-2	SNP-1426	333605	7026589	12.0072
UniQTL_11	C08	QTL320	MU3_TEX_TV-2	SNP-7901	31742353	36000205	11.4831
UniQTL_17	C03	QTL321	MU3_TEX_TV-3	SNP-4371	7497	4084049	11.9383
UniQTL_11	C08	QTL322	MU3_TEX_TV-3	SNP-7901	31742353	38958219	11.4831
UniQTL_10	A06	QTL323	MU3_TEX_TV-4	SNP-1421	333605	7026589	13.4537
UniQTL_8	C09	QTL324	MU3_TEX_TV-6	SNP-8133	13162494	60337790	10.5625
UniQTL_8	C09	QTL325	MU3_TEX_TV-7	SNP-8133	13162494	20239567	10.5625
UniQTL_5	A02	QTL117	PAR_SV-10	SNP-327	5641197	10994588	10.2908
UniQTL_5	A02	QTL118	PAR_SV-10	SNP-382	5641197	14139824	4.0433
UniQTL_7	A07	QTL119	PAR_SV-10	SNP-1955	2984553	18039757	12.4348
UniQTL_3	C02	QTL120	PAR_SV-10	SNP-3317	4712255	15316864	7.8416
UniQTL_5	A02	QTL121	PAR_SV-11	SNP-327	5641197	10994588	10.2908
UniQTL_3	C02	QTL122	PAR_SV-11	SNP-3317	4712255	15316864	7.8416
UniQTL_16	C03	QTL107	PAR_SV-6	SNP-4764	31322062	35374582	12.5207
UniQTL_2	A03	QTL108	PAR_SV-7	SNP-720	10682754	19011288	7.1635
UniQTL_2	A03	QTL109	PAR_SV-7	SNP-732	15882938	16793225	22.0889
UniQTL_16	C03	QTL110	PAR_SV-7	SNP-4747	31322062	32943528	4.1973
UniQTL_2	A03	QTL111	PAR_SV-8	SNP-720	15882938	17169025	7.1635
UniQTL_2	A03	QTL112	PAR_SV-8	SNP-732	16566632	16793225	22.0889
UniQTL_2	A03	QTL113	PAR_SV-9	SNP-720	10682754	19011288	7.1635
UniQTL_2	A03	QTL114	PAR_SV-9	SNP-732	16566632	16793225	22.0889
UniQTL_7	A07	QTL115	PAR_SV-9	SNP-1955	2984553	18039757	12.4348
UniQTL_16	C03	QTL116	PAR_SV-9	SNP-4764	31322062	35374582	12.5207
UniQTL_2	A03	QTL511	PAR_TV-10	SNP-732	16566632	16793225	22.0889
UniQTL_15	A04	QTL512	PAR_TV-10	SNP-1006	16817188	16891513	8.4063
UniQTL_3	C02	QTL513	PAR_TV-10	SNP-3317	4712255	15316864	7.8416
UniQTL_16	C03	QTL514	PAR_TV-10	SNP-4800	23352765	70391584	17.7734
UniQTL_5	A02	QTL515	PAR_TV-11	SNP-327	5641197	10994588	10.2908
UniQTL_5	A02	QTL516	PAR_TV-11	SNP-382	5641197	14139824	4.0433
UniQTL_2	A03	QTL517	PAR_TV-11	SNP-771	19328324	22702687	11.2169
UniQTL_2	A03	QTL518	PAR_TV-11	SNP-812	20734535	28435049	9.3299
UniQTL_3	C02	QTL519	PAR_TV-11	SNP-3317	4712255	15316864	7.8416
UniQTL_29	C06	QTL520	PAR_TV-11	SNP-5935	40247945	48025580	1.5782
UniQTL_2	A03	QTL521	PAR_TV-12	SNP-732	16566632	16793225	22.0889
UniQTL_2	A03	QTL522	PAR_TV-12	SNP-757	16566632	23762973	13.4189
UniQTL_2	A03	QTL523	PAR_TV-12	SNP-797	20734535	23762973	22.5474
UniQTL_3	C02	QTL524	PAR_TV-12	SNP-3317	4712255	15316864	7.8416
UniQTL_16	C03	QTL505	PAR_TV-6	SNP-5301	64586873	70391584	16.1763
UniQTL_27	A10	QTL506	PAR_TV-7	SNP-2837	2926258	19039164	10.8711
UniQTL_16	C03	QTL507	PAR_TV-7	SNP-5301	64586873	70391584	16.1763
UniQTL_11	C08	QTL508	PAR_TV-7	SNP-7944	31742353	38958219	7.1783
UniQTL_16	C03	QTL509	PAR_TV-8	SNP-5301	64586873	70391584	16.1763
UniQTL_16	C03	QTL510	PAR_TV-9	SNP-4800	23352765	70391584	17.7734
UniQTL_5	A02	QTL248	PC1_SV-10	SNP-327	5641197	10994588	10.2908
UniQTL_5	A02	QTL250	PC1_SV-10	SNP-382	5641197	14139824	4.0433
UniQTL_5	A02	QTL249	PC1_SV-10	SNP-374	7500011	12288750	4.7136
UniQTL_2	A03	QTL251	PC1_SV-10	SNP-797	20734535	23762973	22.5474
UniQTL_7	A07	QTL252	PC1_SV-10	SNP-1955	2984553	18039757	12.4348
UniQTL_3	C02	QTL253	PC1_SV-10	SNP-3317	4712255	15316864	7.8416
UniQTL_5	A02	QTL254	PC1_SV-11	SNP-327	5641197	10994588	10.2908
UniQTL_2	A03	QTL255	PC1_SV-11	SNP-797	20734535	23762973	22.5474
UniQTL_7	A07	QTL256	PC1_SV-11	SNP-1955	2984553	18039757	12.4348
UniQTL_3	C02	QTL257	PC1_SV-11	SNP-3317	4712255	15316864	7.8416
UniQTL_6	A05	QTL258	PC1_SV-12	SNP-1347	38543702	45991561	40.9018
UniQTL_21	A09	QTL231	PC1_SV-4	SNP-2339	8641754	17677630	12.756
UniQTL_5	A02	QTL232	PC1_SV-5	SNP-327	5641197	10994588	10.2908
UniQTL_10	A06	QTL233	PC1_SV-5	SNP-1421	333605	7026589	13.4537
UniQTL_21	A09	QTL234	PC1_SV-6	SNP-2688	14150895	55193278	12.372
UniQTL_5	A02	QTL235	PC1_SV-7	SNP-327	5641197	10994588	10.2908
UniQTL_12	A03	QTL236	PC1_SV-7	SNP-545	121057	5277673	12.2788
UniQTL_2	A03	QTL237	PC1_SV-7	SNP-757	16566632	23762973	13.4189
UniQTL_12	A03	QTL238	PC1_SV-8	SNP-545	121057	5277673	12.2788
UniQTL_2	A03	QTL239	PC1_SV-8	SNP-720	15882938	17169025	7.1635
UniQTL_2	A03	QTL240	PC1_SV-8	SNP-723	15882938	16793225	7.5953
UniQTL_2	A03	QTL241	PC1_SV-8	SNP-732	16566632	16793225	22.0889
UniQTL_5	A02	QTL242	PC1_SV-9	SNP-327	5641197	10994588	10.2908
UniQTL_5	A02	QTL243	PC1_SV-9	SNP-382	5641197	14139824	4.0433
UniQTL_2	A03	QTL244	PC1_SV-9	SNP-757	16566632	23762973	13.4189
UniQTL_7	A07	QTL245	PC1_SV-9	SNP-1955	2984553	18039757	12.4348
UniQTL_22	C06	QTL246	PC1_SV-9	SNP-6206	3646025	32313258	9.8534
UniQTL_22	C06	QTL247	PC1_SV-9	SNP-6281	3646025	32313258	25.2222
UniQTL_6	A05	QTL261	PC2_SV-12	SNP-1347	38543702	45991561	40.9018
UniQTL_14	A10	QTL259	PC2_SV-5	SNP-2807	254418	1182466	12.1615
UniQTL_1	A06	QTL260	PC2_SV-8	SNP-1842	39920192	48362752	12.7034
UniQTL_9	C05	QTL266	PC3_SV-10	SNP-5878	49631160	57623521	11.3722
UniQTL_4	A05	QTL267	PC3_SV-11	SNP-1146	6049071	10628123	11.1666
UniQTL_6	A05	QTL268	PC3_SV-12	SNP-1347	38543702	45991561	40.9018
UniQTL_5	A02	QTL262	PC3_SV-3	SNP-374	7500011	12288750	4.7136
UniQTL_5	A02	QTL263	PC3_SV-6	SNP-374	7500011	12288750	4.7136
UniQTL_21	A09	QTL264	PC3_SV-9	SNP-2688	14150895	55193278	12.372
UniQTL_23	A10	QTL265	PC3_SV-9	SNP-2998	20656520	24785335	14.376
UniQTL_6	A05	QTL274	PC4_SV-12	SNP-1347	38543702	45991561	40.9018
UniQTL_21	A09	QTL269	PC4_SV-2	SNP-2339	0	58434876	12.756
UniQTL_21	A09	QTL270	PC4_SV-6	SNP-2393	8641754	17677630	16.5101
UniQTL_11	C08	QTL271	PC4_SV-6	SNP-7945	34579822	44431565	11.7276
UniQTL_12	A03	QTL272	PC4_SV-8	SNP-525	121057	139416	1.4084
UniQTL_10	A06	QTL273	PC4_SV-9	SNP-1460	7026589	7026589	12.719
UniQTL_6	A05	QTL276	PC5_SV-12	SNP-1347	38543702	45991561	40.9018
UniQTL_1	A06	QTL275	PC5_SV-3	SNP-1807	39920192	42692964	13.415
UniQTL_16	C03	QTL284	PC6_SV-10	SNP-4800	23352765	70391584	17.7734
UniQTL_16	C03	QTL285	PC6_SV-11	SNP-4764	31322062	35374582	12.5207
UniQTL_16	C03	QTL286	PC6_SV-12	SNP-4764	31322062	35374582	12.5207
UniQTL_16	C03	QTL277	PC6_SV-4	SNP-4747	31322062	32943528	4.1973
UniQTL_16	C03	QTL278	PC6_SV-5	SNP-4714	23352765	30717925	11.4365
UniQTL_24	A02	QTL279	PC6_SV-6	SNP-489	31391791	32017155	12.5917
UniQTL_16	C03	QTL280	PC6_SV-6	SNP-4800	23352765	70391584	17.7734
UniQTL_24	A02	QTL281	PC6_SV-7	SNP-467	26790777	32017155	14.8024
UniQTL_24	A02	QTL282	PC6_SV-8	SNP-467	26790777	33156016	14.8024
UniQTL_16	C03	QTL283	PC6_SV-9	SNP-4800	23352765	70391584	17.7734
UniQTL_3	C02	QTL134	R_SV-10	SNP-3317	4712255	15316864	7.8416
UniQTL_18	C08	QTL135	R_SV-10	SNP-8006	42765017	44653178	12.3407
UniQTL_4	A05	QTL136	R_SV-11	SNP-1146	6049071	10628123	11.1666
UniQTL_5	A02	QTL137	R_SV-12	SNP-327	5641197	10994588	10.2908
UniQTL_5	A02	QTL138	R_SV-12	SNP-382	5641197	14139824	4.0433
UniQTL_6	A05	QTL139	R_SV-12	SNP-1347	38543702	45991561	40.9018
UniQTL_7	A07	QTL140	R_SV-12	SNP-1968	14134767	18039757	4.1536
UniQTL_5	A02	QTL123	R_SV-7	SNP-327	5641197	10994588	10.2908
UniQTL_5	A02	QTL124	R_SV-7	SNP-382	5641197	14139824	4.0433
UniQTL_2	A03	QTL125	R_SV-8	SNP-720	15882938	17169025	7.1635
UniQTL_2	A03	QTL126	R_SV-8	SNP-732	16566632	16793225	22.0889
UniQTL_3	C02	QTL127	R_SV-8	SNP-3317	4712255	15316864	7.8416
UniQTL_12	A03	QTL128	R_SV-9	SNP-545	121057	5277673	12.2788
UniQTL_2	A03	QTL129	R_SV-9	SNP-720	10682754	19011288	7.1635
UniQTL_2	A03	QTL130	R_SV-9	SNP-732	16566632	16793225	22.0889
UniQTL_7	A07	QTL131	R_SV-9	SNP-1955	2984553	18039757	12.4348
UniQTL_3	C02	QTL132	R_SV-9	SNP-3317	4712255	15316864	7.8416
UniQTL_17	C03	QTL133	R_SV-9	SNP-4381	640606	5523220	2.3543
UniQTL_10	A06	QTL525	R_TV-1	SNP-1421	333605	7026589	13.4537
UniQTL_2	A03	QTL529	R_TV-10	SNP-732	16566632	16793225	22.0889
UniQTL_5	A02	QTL530	R_TV-11	SNP-327	5641197	10994588	10.2908
UniQTL_2	A03	QTL531	R_TV-12	SNP-757	16566632	23762973	13.4189
UniQTL_2	A03	QTL532	R_TV-12	SNP-797	20734535	23762973	22.5474
UniQTL_3	C02	QTL533	R_TV-12	SNP-3317	4712255	15316864	7.8416
UniQTL_16	C03	QTL526	R_TV-5	SNP-5302	64586873	64718107	12.3345
UniQTL_24	A02	QTL527	R_TV-6	SNP-467	26790777	32017155	14.8024
UniQTL_16	C03	QTL528	R_TV-7	SNP-5301	64586873	70391584	16.1763
UniQTL_10	A06	QTL195	S_TEX_SV-1	SNP-1421	333605	7026589	13.4537
UniQTL_7	A07	QTL196	S_TEX_SV-1	SNP-1955	2984553	18039757	12.4348
UniQTL_4	A05	QTL207	S_TEX_SV-11	SNP-1146	6049071	10628123	11.1666
UniQTL_10	A06	QTL197	S_TEX_SV-2	SNP-1421	333605	7026589	13.4537
UniQTL_7	A07	QTL198	S_TEX_SV-2	SNP-1955	2984553	18039757	12.4348
UniQTL_10	A06	QTL199	S_TEX_SV-3	SNP-1421	333605	7026589	13.4537
UniQTL_7	A07	QTL200	S_TEX_SV-3	SNP-1955	2984553	18039757	12.4348
UniQTL_10	A06	QTL201	S_TEX_SV-4	SNP-1421	333605	7026589	13.4537
UniQTL_7	A07	QTL202	S_TEX_SV-4	SNP-1955	2984553	18039757	12.4348
UniQTL_10	A06	QTL203	S_TEX_SV-5	SNP-1421	333605	7026589	13.4537
UniQTL_7	A07	QTL204	S_TEX_SV-5	SNP-1955	2984553	18039757	12.4348
UniQTL_8	C09	QTL205	S_TEX_SV-5	SNP-8133	13162494	44582273	10.5625
UniQTL_8	C09	QTL206	S_TEX_SV-6	SNP-8133	13162494	44582273	10.5625
UniQTL_10	A06	QTL338	S_TEX_TV-1	SNP-1421	333605	7026589	13.4537
UniQTL_7	A07	QTL339	S_TEX_TV-1	SNP-1955	2984553	18039757	12.4348
UniQTL_3	C02	QTL354	S_TEX_TV-12	SNP-3317	4712255	15316864	7.8416
UniQTL_10	A06	QTL340	S_TEX_TV-2	SNP-1421	333605	7026589	13.4537
UniQTL_7	A07	QTL341	S_TEX_TV-2	SNP-1955	2984553	18039757	12.4348
UniQTL_10	A06	QTL342	S_TEX_TV-3	SNP-1421	333605	7026589	13.4537
UniQTL_10	A06	QTL343	S_TEX_TV-4	SNP-1421	333605	7026589	13.4537
UniQTL_10	A06	QTL344	S_TEX_TV-5	SNP-1421	333605	7026589	13.4537
UniQTL_7	A07	QTL345	S_TEX_TV-5	SNP-1955	2984553	18039757	12.4348
UniQTL_7	A07	QTL346	S_TEX_TV-7	SNP-1955	2984553	18039757	12.4348
UniQTL_10	A06	QTL347	S_TEX_TV-8	SNP-1421	333605	7026589	13.4537
UniQTL_7	A07	QTL348	S_TEX_TV-8	SNP-1955	2984553	18039757	12.4348
UniQTL_5	A02	QTL349	S_TEX_TV-9	SNP-382	5641197	14139824	4.0433
UniQTL_4	A05	QTL350	S_TEX_TV-9	SNP-1146	6049071	10628123	11.1666
UniQTL_10	A06	QTL351	S_TEX_TV-9	SNP-1421	333605	7026589	13.4537
UniQTL_7	A07	QTL352	S_TEX_TV-9	SNP-1955	2984553	18039757	12.4348
UniQTL_26	C07	QTL353	S_TEX_TV-9	SNP-7434	58667708	60802750	9.9645
UniQTL_10	A06	QTL208	SE_TEX_SV-1	SNP-1421	333605	7026589	13.4537
UniQTL_7	A07	QTL209	SE_TEX_SV-1	SNP-1955	2984553	18039757	12.4348
UniQTL_3	C02	QTL219	SE_TEX_SV-12	SNP-3317	4712255	15316864	7.8416
UniQTL_10	A06	QTL210	SE_TEX_SV-2	SNP-1421	333605	7026589	13.4537
UniQTL_7	A07	QTL211	SE_TEX_SV-2	SNP-1955	2984553	18039757	12.4348
UniQTL_10	A06	QTL212	SE_TEX_SV-3	SNP-1421	333605	7026589	13.4537
UniQTL_7	A07	QTL213	SE_TEX_SV-3	SNP-1955	2984553	18039757	12.4348
UniQTL_10	A06	QTL214	SE_TEX_SV-4	SNP-1421	333605	7026589	13.4537
UniQTL_7	A07	QTL215	SE_TEX_SV-4	SNP-1955	2984553	18039757	12.4348
UniQTL_8	C09	QTL216	SE_TEX_SV-5	SNP-8133	13162494	44582273	10.5625
UniQTL_8	C09	QTL217	SE_TEX_SV-6	SNP-8133	13162494	44582273	10.5625
UniQTL_8	C09	QTL218	SE_TEX_SV-7	SNP-8133	13162494	44582273	10.5625
UniQTL_10	A06	QTL355	SE_TEX_TV-1	SNP-1421	333605	7026589	13.4537
UniQTL_2	A03	QTL367	SE_TEX_TV-11	SNP-732	16566632	16793225	22.0889
UniQTL_25	C05	QTL368	SE_TEX_TV-11	SNP-5739	1451089	2916266	3.441
UniQTL_8	C09	QTL369	SE_TEX_TV-11	SNP-8055	9917129	44582273	5.9349
UniQTL_3	C02	QTL370	SE_TEX_TV-12	SNP-3317	4712255	15316864	7.8416
UniQTL_25	C05	QTL371	SE_TEX_TV-12	SNP-5739	1451089	2916266	3.441
UniQTL_10	A06	QTL356	SE_TEX_TV-2	SNP-1421	333605	7026589	13.4537
UniQTL_7	A07	QTL357	SE_TEX_TV-2	SNP-1955	2984553	18039757	12.4348
UniQTL_10	A06	QTL358	SE_TEX_TV-3	SNP-1421	333605	7026589	13.4537
UniQTL_10	A06	QTL359	SE_TEX_TV-4	SNP-1421	333605	7026589	13.4537
UniQTL_10	A06	QTL360	SE_TEX_TV-5	SNP-1421	333605	7026589	13.4537
UniQTL_7	A07	QTL361	SE_TEX_TV-5	SNP-1955	2984553	18039757	12.4348
UniQTL_7	A07	QTL362	SE_TEX_TV-7	SNP-1955	2984553	18039757	12.4348
UniQTL_10	A06	QTL363	SE_TEX_TV-8	SNP-1421	333605	7026589	13.4537
UniQTL_7	A07	QTL364	SE_TEX_TV-8	SNP-1955	2984553	18039757	12.4348
UniQTL_10	A06	QTL365	SE_TEX_TV-9	SNP-1421	333605	7026589	13.4537
UniQTL_7	A07	QTL366	SE_TEX_TV-9	SNP-1955	2984553	18039757	12.4348
UniQTL_2	A03	QTL143	TPA_SV-10	SNP-720	10682754	19011288	7.1635
UniQTL_2	A03	QTL144	TPA_SV-10	SNP-732	16566632	16793225	22.0889
UniQTL_8	C09	QTL145	TPA_SV-10	SNP-8055	9917129	20239567	5.9349
UniQTL_2	A03	QTL146	TPA_SV-11	SNP-720	10682754	19011288	7.1635
UniQTL_2	A03	QTL147	TPA_SV-11	SNP-732	16566632	16793225	22.0889
UniQTL_8	C09	QTL148	TPA_SV-11	SNP-8055	9917129	44582273	5.9349
UniQTL_2	A03	QTL149	TPA_SV-12	SNP-732	16566632	16793225	22.0889
UniQTL_3	C02	QTL150	TPA_SV-12	SNP-3317	4712255	15316864	7.8416
UniQTL_7	A07	QTL141	TPA_SV-4	SNP-1955	2984553	18039757	12.4348
UniQTL_7	A07	QTL142	TPA_SV-5	SNP-1955	2984553	18039757	12.4348
UniQTL_5	A02	QTL547	TPA_TV-10	SNP-347	7500011	7894090	26.1996
UniQTL_7	A07	QTL548	TPA_TV-10	SNP-1955	2984553	18039757	12.4348
UniQTL_5	A02	QTL549	TPA_TV-11	SNP-327	5641197	10994588	10.2908
UniQTL_7	A07	QTL550	TPA_TV-11	SNP-1955	2984553	18039757	12.4348
UniQTL_5	A02	QTL534	TPA_TV-5	SNP-327	5641197	10994588	10.2908
UniQTL_10	A06	QTL535	TPA_TV-5	SNP-1421	333605	7026589	13.4537
UniQTL_7	A07	QTL536	TPA_TV-5	SNP-1955	2984553	18039757	12.4348
UniQTL_5	A02	QTL537	TPA_TV-6	SNP-327	5641197	10994588	10.2908
UniQTL_10	A06	QTL538	TPA_TV-6	SNP-1421	333605	7026589	13.4537
UniQTL_7	A07	QTL539	TPA_TV-6	SNP-1955	2984553	18039757	12.4348
UniQTL_5	A02	QTL540	TPA_TV-7	SNP-327	5641197	10994588	10.2908
UniQTL_7	A07	QTL541	TPA_TV-7	SNP-1955	2984553	18039757	12.4348
UniQTL_5	A02	QTL542	TPA_TV-8	SNP-327	5641197	10994588	10.2908
UniQTL_10	A06	QTL543	TPA_TV-8	SNP-1421	333605	7026589	13.4537
UniQTL_7	A07	QTL544	TPA_TV-8	SNP-1955	2984553	18039757	12.4348
UniQTL_5	A02	QTL545	TPA_TV-9	SNP-327	5641197	10994588	10.2908
UniQTL_7	A07	QTL546	TPA_TV-9	SNP-1955	2984553	18039757	12.4348
UniQTL_2	A03	QTL223	U_TEX_SV-10	SNP-720	10682754	19011288	7.1635
UniQTL_2	A03	QTL224	U_TEX_SV-10	SNP-732	16566632	16793225	22.0889
UniQTL_8	C09	QTL225	U_TEX_SV-10	SNP-8055	9917129	20239567	5.9349
UniQTL_2	A03	QTL226	U_TEX_SV-11	SNP-720	10682754	19011288	7.1635
UniQTL_2	A03	QTL227	U_TEX_SV-11	SNP-732	16566632	16793225	22.0889
UniQTL_8	C09	QTL228	U_TEX_SV-11	SNP-8055	9917129	44582273	5.9349
UniQTL_2	A03	QTL229	U_TEX_SV-12	SNP-732	16566632	16793225	22.0889
UniQTL_3	C02	QTL230	U_TEX_SV-12	SNP-3317	4712255	15316864	7.8416
UniQTL_7	A07	QTL220	U_TEX_SV-4	SNP-1955	2984553	18039757	12.4348
UniQTL_7	A07	QTL221	U_TEX_SV-5	SNP-1955	2984553	18039757	12.4348
UniQTL_7	A07	QTL222	U_TEX_SV-6	SNP-1955	2984553	18039757	12.4348
UniQTL_5	A02	QTL385	U_TEX_TV-10	SNP-347	7500011	7894090	26.1996
UniQTL_7	A07	QTL386	U_TEX_TV-10	SNP-1955	2984553	18039757	12.4348
UniQTL_5	A02	QTL387	U_TEX_TV-11	SNP-327	5641197	10994588	10.2908
UniQTL_7	A07	QTL388	U_TEX_TV-11	SNP-1955	2984553	18039757	12.4348
UniQTL_5	A02	QTL372	U_TEX_TV-5	SNP-327	5641197	10994588	10.2908
UniQTL_10	A06	QTL373	U_TEX_TV-5	SNP-1421	333605	7026589	13.4537
UniQTL_7	A07	QTL374	U_TEX_TV-5	SNP-1955	2984553	18039757	12.4348
UniQTL_5	A02	QTL375	U_TEX_TV-6	SNP-327	5641197	10994588	10.2908
UniQTL_10	A06	QTL376	U_TEX_TV-6	SNP-1421	333605	7026589	13.4537
UniQTL_7	A07	QTL377	U_TEX_TV-6	SNP-1955	2984553	18039757	12.4348
UniQTL_5	A02	QTL378	U_TEX_TV-7	SNP-327	5641197	10994588	10.2908
UniQTL_7	A07	QTL379	U_TEX_TV-7	SNP-1955	2984553	18039757	12.4348
UniQTL_5	A02	QTL380	U_TEX_TV-8	SNP-327	5641197	10994588	10.2908
UniQTL_10	A06	QTL381	U_TEX_TV-8	SNP-1421	333605	7026589	13.4537
UniQTL_7	A07	QTL382	U_TEX_TV-8	SNP-1955	2984553	18039757	12.4348
UniQTL_5	A02	QTL383	U_TEX_TV-9	SNP-327	5641197	10994588	10.2908
UniQTL_7	A07	QTL384	U_TEX_TV-9	SNP-1955	2984553	18039757	12.4348
UniQTL_5	A02	QTL170	W_SV-10	SNP-347	7500011	7894090	26.1996
UniQTL_7	A07	QTL171	W_SV-10	SNP-1955	2984553	18039757	12.4348
UniQTL_20	A08	QTL172	W_SV-10	SNP-2243	20327880	24106828	7.4823
UniQTL_5	A02	QTL173	W_SV-11	SNP-347	7500011	7894090	26.1996
UniQTL_7	A07	QTL174	W_SV-11	SNP-1955	2984553	18039757	12.4348
UniQTL_19	C08	QTL175	W_SV-12	SNP-7901	31742353	36000205	11.4831
UniQTL_10	A06	QTL151	W_SV-4	SNP-1421	333605	7026589	13.4537
UniQTL_7	A07	QTL152	W_SV-4	SNP-1955	2984553	18039757	12.4348
UniQTL_16	C03	QTL153	W_SV-4	SNP-4747	23352765	70391584	4.1973
UniQTL_5	A02	QTL154	W_SV-5	SNP-347	7500011	7894090	26.1996
UniQTL_10	A06	QTL155	W_SV-5	SNP-1421	333605	7026589	13.4537
UniQTL_7	A07	QTL156	W_SV-5	SNP-1955	2984553	18039757	12.4348
UniQTL_5	A02	QTL157	W_SV-6	SNP-347	7500011	7894090	26.1996
UniQTL_10	A06	QTL158	W_SV-6	SNP-1421	333605	7026589	13.4537
UniQTL_7	A07	QTL159	W_SV-6	SNP-1955	2984553	18039757	12.4348
UniQTL_5	A02	QTL160	W_SV-7	SNP-347	7500011	7894090	26.1996
UniQTL_10	A06	QTL161	W_SV-7	SNP-1421	333605	7026589	13.4537
UniQTL_7	A07	QTL162	W_SV-7	SNP-1955	2984553	18039757	12.4348
UniQTL_19	C08	QTL163	W_SV-7	SNP-7944	31742353	36000205	7.1783
UniQTL_5	A02	QTL164	W_SV-8	SNP-327	5641197	10994588	10.2908
UniQTL_10	A06	QTL165	W_SV-8	SNP-1421	333605	7026589	13.4537
UniQTL_7	A07	QTL166	W_SV-8	SNP-1955	2984553	18039757	12.4348
UniQTL_16	C03	QTL167	W_SV-8	SNP-4800	23352765	70391584	17.7734
UniQTL_5	A02	QTL168	W_SV-9	SNP-347	7500011	7894090	26.1996
UniQTL_7	A07	QTL169	W_SV-9	SNP-1955	2984553	18039757	12.4348
UniQTL_10	A06	QTL551	W_TV-1	SNP-1421	333605	7026589	13.4537
UniQTL_7	A07	QTL570	W_TV-10	SNP-1955	2984553	18039757	12.4348
UniQTL_2	A03	QTL571	W_TV-11	SNP-771	19328324	22702687	11.2169
UniQTL_7	A07	QTL572	W_TV-11	SNP-1955	2984553	18039757	12.4348
UniQTL_2	A03	QTL573	W_TV-12	SNP-720	10682754	19011288	7.1635
UniQTL_2	A03	QTL574	W_TV-12	SNP-732	16566632	16793225	22.0889
UniQTL_2	A03	QTL575	W_TV-12	SNP-757	16566632	23762973	13.4189
UniQTL_2	A03	QTL576	W_TV-12	SNP-797	20734535	23762973	22.5474
UniQTL_15	A04	QTL577	W_TV-12	SNP-1006	16817188	17904045	8.4063
UniQTL_10	A06	QTL578	W_TV-12	SNP-1460	4535615	8609297	12.719
UniQTL_3	C02	QTL579	W_TV-12	SNP-3317	4712255	15316864	7.8416
UniQTL_9	C05	QTL580	W_TV-12	SNP-5888	49631160	57623521	20.9508
UniQTL_8	C09	QTL581	W_TV-12	SNP-8055	9917129	44582273	5.9349
UniQTL_10	A06	QTL552	W_TV-2	SNP-1460	7026589	7026589	12.719
UniQTL_7	A07	QTL553	W_TV-2	SNP-1955	2984553	18039757	12.4348
UniQTL_7	A07	QTL554	W_TV-4	SNP-1955	2984553	18039757	12.4348
UniQTL_7	A07	QTL555	W_TV-5	SNP-1955	2984553	18039757	12.4348
UniQTL_5	A02	QTL556	W_TV-6	SNP-347	7500011	7894090	26.1996
UniQTL_7	A07	QTL557	W_TV-6	SNP-1968	14134767	18039757	4.1536
UniQTL_5	A02	QTL558	W_TV-7	SNP-347	7500011	7894090	26.1996
UniQTL_10	A06	QTL559	W_TV-7	SNP-1421	333605	7026589	13.4537
UniQTL_7	A07	QTL560	W_TV-7	SNP-1955	2984553	18039757	12.4348
UniQTL_20	A08	QTL561	W_TV-7	SNP-2243	20327880	24106828	7.4823
UniQTL_8	C09	QTL562	W_TV-7	SNP-8133	13162494	20239567	10.5625
UniQTL_5	A02	QTL563	W_TV-8	SNP-347	7500011	7894090	26.1996
UniQTL_10	A06	QTL564	W_TV-8	SNP-1421	333605	7026589	13.4537
UniQTL_7	A07	QTL565	W_TV-8	SNP-1955	2984553	18039757	12.4348
UniQTL_22	C06	QTL566	W_TV-8	SNP-5927	28395670	48025580	10.8261
UniQTL_5	A02	QTL567	W_TV-9	SNP-347	7500011	7894090	26.1996
UniQTL_7	A07	QTL568	W_TV-9	SNP-1955	2984553	18039757	12.4348
UniQTL_20	A08	QTL569	W_TV-9	SNP-2243	20327880	24106828	7.4823
