# Supplementary material for: High‐throughput phenotyping accelerates the dissection of the dynamic genetic architecture of plant growth and yield improvement in rapeseed
Source: Plant Biotechnol J. 2020 May 19;18(11):2345–53. doi: 10.1111/pbi.13396 (PMC7589443; doi:10.1111/pbi.13396)
Supplement: Supplementary file 19 — Table S13 Original data and trait explanations of 43 i‐traits across 12 time points. [file PBI-18-2345-s015.xlsx]

## Sheet: 2015-2016
Phenotype ID	M_TEX_SV_1	SE_TEX_SV_1	S_TEX_SV_1	MU3_TEX_SV_1	U_TEX_SV_1	E_TEX_SV_1	TPA_SV_1	H_SV_1	W_SV_1	HWR_SV_1	FDNIC_SV_1	FDIC_SV_1	R_SV_1	PAR_SV_1	HA_SV_1	AC_SV_1	GPA_SV_1	PC1_SV_1	PC2_SV_1	PC3_SV_1	PC4_SV_1	PC5_SV_1	PC6_SV_1	M_TEX_SV_2	SE_TEX_SV_2	S_TEX_SV_2	MU3_TEX_SV_2	U_TEX_SV_2	E_TEX_SV_2	TPA_SV_2	H_SV_2	W_SV_2	HWR_SV_2	FDNIC_SV_2	FDIC_SV_2	R_SV_2	PAR_SV_2	HA_SV_2	AC_SV_2	GPA_SV_2	PC1_SV_2	PC2_SV_2	PC3_SV_2	PC4_SV_2	PC5_SV_2	PC6_SV_2	M_TEX_SV_3	SE_TEX_SV_3	S_TEX_SV_3
01	0.065	0.927	0.503	16.363	0.991	0.061	13436.1	145.373	294.6	0.55	1.296	1.6	0.314	0.229	27425.6	0.5	13431.1	0.058	0.205	0.328	0.233	0.126	0.027	0.087	1.135	0.524	23.106	0.988	0.078	17349.1	167.067	318.12	0.54	1.312	1.597	0.309	0.284	36125.2	0.474	17344.1	0.06	0.219	0.34	0.19	0.103	0.023	0.127	1.37	0.571
02	0.087	1.147	0.533	23.976	0.988	0.081	18021.4	180.166	325.384	0.585	1.322	1.593	0.305	0.215	38599.4	0.452	18016.4	0.044	0.213	0.413	0.166	0.082	0.023	0.103	1.256	0.556	26.555	0.985	0.094	21115.9	192.483	355.827	0.592	1.347	1.617	0.322	0.244	45512.7	0.465	21110.5	0.059	0.248	0.347	0.19	0.096	0.043	0.149	1.509	0.601
03	0.131	1.388	0.581	29.18	0.981	0.12	28023.9	222.967	404.533	0.519	1.357	1.657	0.298	0.194	64938.5	0.457	28018.9	0.04	0.214	0.418	0.176	0.106	0.02	0.182	1.673	0.625	46.455	0.974	0.152	36764.1	247.066	464.833	0.503	1.403	1.674	0.318	0.223	79668.3	0.469	36758.8	0.043	0.181	0.4	0.206	0.111	0.026	0.244	1.863	0.65
04	0.075	1.134	0.529	20.799	0.991	0.068	13661.8	177.36	297.083	0.615	1.296	1.587	0.276	0.241	31228.6	0.437	13656.6	0.061	0.241	0.409	0.145	0.073	0.033	0.112	1.35	0.571	33.215	0.987	0.086	19191.8	204.307	340.766	0.566	1.323	1.607	0.276	0.226	44554.3	0.431	19186.6	0.075	0.239	0.404	0.165	0.071	0.019	0.14	1.488	0.596
05	0.041	0.814	0.446	7.341	0.991	0.057	12355.2	171.766	266	0.559	1.287	1.583	0.257	0.196	25107.3	0.419	12349.7	0.051	0.244	0.42	0.145	0.066	0.015	0.06	0.985	0.494	13.357	0.989	0.068	14887	189.133	307.45	0.56	1.319	1.574	0.283	0.173	38840	0.442	14881.7	0.045	0.259	0.424	0.166	0.082	0.026	0.087	1.116	0.524
06	0.074	1.061	0.512	19.061	0.99	0.069	15149.7	184.684	323.483	0.587	1.292	1.569	0.257	0.18	36947.6	0.419	15144.6	0.048	0.277	0.49	0.118	0.025	0.008	0.097	1.226	0.548	26.069	0.987	0.085	18950.3	209.05	346.333	0.655	1.323	1.602	0.264	0.187	44906.8	0.428	18944.7	0.062	0.326	0.4	0.132	0.049	0.009	0.131	1.433	0.587
07	0.131	1.393	0.579	32.791	0.981	0.116	27177	235.483	422.083	0.571	1.361	1.614	0.271	0.207	68099	0.399	27171.8	0.048	0.267	0.446	0.155	0.039	0.016	0.165	1.598	0.613	43.51	0.977	0.139	33027.8	248.8	480.983	0.517	1.389	1.628	0.275	0.224	81161.5	0.409	33022.6	0.049	0.24	0.421	0.214	0.066	0.018	0.234	1.895	0.653
08	0.102	1.249	0.552	27.178	0.986	0.09	20342.8	212.15	335.147	0.651	1.349	1.62	0.311	0.227	46072	0.431	20338	0.059	0.231	0.368	0.221	0.107	0.018	0.142	1.513	0.599	41.093	0.981	0.117	27054.7	232.947	397.517	0.607	1.379	1.665	0.325	0.236	59706.3	0.459	27049.6	0.068	0.22	0.379	0.205	0.12	0.042	0.202	1.81	0.642
09	0.074	1.047	0.51	17.943	0.989	0.072	15701.6	173.7	306.983	0.561	1.314	1.566	0.292	0.215	35043.8	0.446	15697.2	0.05	0.216	0.361	0.205	0.064	0.011	0.1	1.246	0.554	26.116	0.986	0.09	20237.8	184.133	355.584	0.542	1.328	1.601	0.297	0.232	44976.8	0.474	20232.9	0.063	0.252	0.423	0.157	0.07	0.022	0.144	1.537	0.605
10	0.087	1.057	0.513	17.873	0.987	0.084	18802.8	172.253	373.533	0.468	1.309	1.591	0.275	0.217	39766.5	0.411	18798.6	0.055	0.31	0.411	0.132	0.054	0.009	0.125	1.332	0.571	27.251	0.982	0.11	25319.7	197.35	388.56	0.502	1.359	1.644	0.299	0.232	53707.9	0.442	25314.8	0.062	0.249	0.345	0.192	0.098	0.02	0.174	1.527	0.611
11	0.1078	1.3445	0.571	27.4002	0.9846	0.0978	22335.3	225.45	419.267	0.5678	1.3396	1.5895	0.2662	0.19825	56511.8	0.38775	22330.6	0.052	0.25275	0.41425	0.1458	0.056	0.00825	0.124	1.4706	0.591	33.458	0.98275	0.10825	24853.6	247.767	444.293	0.52125	1.3676	1.596	0.264	0.22375	70713.3	0.3952	24848.5	0.0595	0.2844	0.407	0.1895	0.0612	0.0055	0.21275	1.817	0.64375
12	0.087	1.109	0.521	20.303	0.987	0.084	18792.1	181.427	364.92	0.5	1.329	1.59	0.273	0.193	45008	0.428	18787.2	0.049	0.252	0.455	0.171	0.057	0.012	0.115	1.299	0.561	28.153	0.983	0.103	23892.3	188.85	417.187	0.466	1.345	1.596	0.292	0.23	56839.8	0.418	23887.2	0.061	0.284	0.419	0.147	0.057	0.017	0.15	1.478	0.608
13	0.068	0.962	0.488	15.265	0.99	0.068	14774.3	161.567	290.117	0.555	1.312	1.571	0.304	0.197	30996.8	0.47	14769.9	0.055	0.223	0.372	0.201	0.123	0.021	0.107	1.291	0.562	24.692	0.985	0.096	21662.4	196.893	292.567	0.631	1.351	1.633	0.351	0.17	39657.8	0.51	21657.3	0.032	0.178	0.342	0.243	0.157	0.048	0.142	1.477	0.596
14	0.1	1.231	0.548	26.396	0.986	0.09	20260.6	205.427	369.654	0.549	1.31	1.598	0.263	0.211	48910.2	0.425	20255.8	0.07	0.311	0.439	0.114	0.055	0.011	0.14	1.504	0.598	40.609	0.981	0.115	26642.8	245.5	411.32	0.573	1.362	1.617	0.263	0.207	64763.2	0.412	26637.8	0.045	0.324	0.448	0.152	0.06	0.019	0.203	1.794	0.64
15	0.074	1.059	0.513	18.914	0.989	0.071	15414.3	167.493	326.567	0.542	1.307	1.567	0.265	0.242	38034.6	0.403	15409.5	0.071	0.315	0.418	0.137	0.026	0.006	0.111	1.33	0.569	28.41	0.985	0.095	21534.4	187.76	386.85	0.515	1.317	1.614	0.285	0.252	51566.7	0.432	21529.3	0.062	0.263	0.439	0.17	0.052	0.008	0.149	1.528	0.609
16	0.082	1.117	0.525	20.691	0.987	0.083	18299.7	177.533	324.15	0.558	1.334	1.586	0.307	0.16	38987.4	0.455	18294.9	0.054	0.262	0.397	0.139	0.083	0.036	0.126	1.376	0.578	31.799	0.982	0.116	26653.7	214.75	349.983	0.603	1.365	1.651	0.325	0.178	53379.1	0.489	26648.9	0.044	0.249	0.337	0.208	0.137	0.046	0.156	1.5	0.599
17	0.113	1.325	0.569	30.316	0.984	0.101	23007.1	220.85	398.267	0.559	1.345	1.633	0.264	0.203	58168.1	0.399	23002.4	0.065	0.251	0.377	0.17	0.047	0.012	0.126	1.408	0.583	34.773	0.982	0.108	24817.6	230.433	392.853	0.554	1.364	1.632	0.276	0.208	60526.9	0.401	24812.6	0.056	0.249	0.45	0.142	0.048	0.017	0.169	1.615	0.615
18	0.089	1.129	0.529	20.532	0.986	0.088	19883.6	199.417	397.167	0.512	1.325	1.583	0.247	0.248	53079	0.365	19878.8	0.053	0.307	0.454	0.136	0.032	0.004	0.118	1.384	0.578	32.103	0.983	0.107	24641.7	236.15	409.8	0.582	1.356	1.626	0.247	0.277	64679.6	0.378	24636.6	0.078	0.31	0.441	0.146	0.043	0.006	0.179	1.616	0.616
19	0.084	1.081	0.516	18.771	0.988	0.079	17490.9	158.916	375.44	0.459	1.311	1.577	0.292	0.247	43160.3	0.425	17486.8	0.054	0.253	0.406	0.201	0.065	0.013	0.106	1.236	0.551	24.579	0.984	0.1	22877.2	167.417	384.966	0.438	1.349	1.612	0.341	0.32	49019.3	0.495	22872.2	0.072	0.303	0.327	0.161	0.079	0.024	0.143	1.425	0.586
20	0.084	1.134	0.531	21.859	0.988	0.078	17106.9	178.156	361.778	0.509	1.305	1.58	0.272	0.209	42110.9	0.412	17102	0.066	0.274	0.451	0.12	0.06	0.028	0.111	1.329	0.569	30.874	0.985	0.097	21836	194.667	419.889	0.474	1.334	1.613	0.272	0.237	52343.9	0.424	21830.8	0.067	0.319	0.432	0.126	0.041	0.014	0.155	1.547	0.607
21	0.099	1.161	0.536	20.866	0.981	0.115	26758.3	235.8	374.973	0.642	1.374	1.647	0.308	0.168	56515.6	0.457	26753.8	0.041	0.239	0.384	0.218	0.116	0.03	0.143	1.444	0.589	34.425	0.979	0.129	30486.3	236.15	410.55	0.593	1.379	1.65	0.302	0.184	65818.4	0.452	30481.3	0.041	0.236	0.363	0.201	0.106	0.038	0.191	1.669	0.623
22	0.10325	1.24725	0.55375	25.9228	0.98375	0.09475	22368	211.55	385.173	0.551	1.343	1.61933	0.2888	0.206	56985.4	0.4135	22363.6	0.044	0.2495	0.45875	0.177	0.06425	0.0108	0.1385	1.47375	0.5945	37.3465	0.98075	0.119	27625.1	220.787	418.45	0.5206	1.3685	1.6344	0.27475	0.22825	64630	0.416	27620.3	0.07375	0.26125	0.36025	0.183	0.08175	0.01175	0.18975	1.711	0.63025
23	0.127	1.385	0.577	28.35	0.982	0.112	25919	198.017	405.883	0.557	1.359	1.619	0.289	0.191	51857.5	0.42	25914.6	0.043	0.212	0.396	0.197	0.11	0.034	0.155	1.546	0.604	41.475	0.979	0.13	30639.7	208.333	455.217	0.538	1.381	1.625	0.291	0.217	60366.4	0.431	30634.6	0.045	0.191	0.371	0.244	0.086	0.016	0.203	1.769	0.636
24	0.137	1.429	0.587	31.679	0.98	0.122	28611.7	218.293	442.95	0.535	1.386	1.65	0.308	0.196	63720.2	0.455	28607.1	0.051	0.272	0.403	0.18	0.094	0.021	0.167	1.6	0.613	43.359	0.977	0.141	33690.9	238.773	474.667	0.499	1.395	1.642	0.307	0.254	75319.4	0.454	33686	0.053	0.214	0.425	0.192	0.087	0.023	0.196	1.793	0.64
25	0.116	1.298	0.58	29.514	0.986	0.102	19758.5	247.25	397.453	0.59	1.357	1.587	0.261	0.181	60466.7	0.403	19753.5	0.052	0.265	0.419	0.169	0.053	0.011	0.146	1.609	0.613	39.617	0.98	0.122	28612.8	259.767	446.747	0.522	1.381	1.59	0.261	0.203	74729.7	0.394	28607.9	0.051	0.27	0.412	0.16	0.071	0.018	0.194	1.844	0.646
26	0.136	1.441	0.588	35.765	0.981	0.118	27503.9	247.8	493.95	0.564	1.357	1.623	0.252	0.17	72976.2	0.381	27499.2	0.053	0.257	0.403	0.157	0.08	0.018	0.208	1.814	0.644	56.71	0.972	0.167	40512.9	274.366	526.833	0.558	1.417	1.587	0.284	0.245	98338.2	0.428	40508	0.057	0.274	0.415	0.172	0.078	0.012	0.285	2.123	0.678
27	0.105	1.245	0.554	25.464	0.984	0.098	22304.8	206.233	372.383	0.553	1.361	1.617	0.277	0.195	51160	0.425	22300.1	0.045	0.286	0.417	0.184	0.046	0.014	0.138	1.458	0.593	35.845	0.981	0.12	27890.9	234.156	436.387	0.546	1.372	1.648	0.285	0.212	66206.9	0.406	27886.2	0.049	0.275	0.421	0.147	0.061	0.024	0.188	1.694	0.628
28	0.079	1.076	0.517	19.323	0.988	0.076	16780.6	193.817	352.567	0.601	1.307	1.578	0.257	0.27	44172.3	0.4	16776	0.081	0.344	0.411	0.118	0.032	0.008	0.101	1.258	0.555	27.76	0.986	0.09	20138.9	214.017	386.567	0.57	1.329	1.601	0.246	0.288	54525.6	0.374	20134	0.093	0.308	0.393	0.144	0.054	0.012	0.146	1.489	0.596
29	0.09	1.311	0.564	26.217	0.987	0.085	18938	207.75	388.653	0.522	1.317	1.605	0.297	0.205	45597.7	0.412	18933.2	0.042	0.224	0.446	0.18	0.064	0.009	0.134	1.545	0.605	42.917	0.981	0.114	26428.2	231.95	423.04	0.515	1.371	1.636	0.288	0.214	62135.8	0.419	26423.3	0.063	0.272	0.41	0.171	0.079	0.018	0.154	1.532	0.63
30	0.079	1.12	0.526	21.532	0.988	0.075	16434.8	193.4	347.333	0.544	1.309	1.572	0.248	0.227	41747.8	0.393	16430	0.061	0.303	0.435	0.151	0.049	0.009	0.106	1.296	0.564	29.167	0.985	0.095	21346.6	212.16	398.667	0.539	1.336	1.611	0.273	0.242	57423.3	0.374	21341.9	0.063	0.295	0.422	0.162	0.041	0.008	0.138	1.485	0.597
31	0.071	1.04	0.509	17.357	0.99	0.067	14418.4	157.453	337.633	0.491	1.281	1.553	0.285	0.209	35444.7	0.446	14413.7	0.061	0.27	0.436	0.139	0.049	0.005	0.1	1.257	0.556	27.324	0.986	0.088	19576.7	175	379.05	0.479	1.314	1.603	0.297	0.211	46188.8	0.444	19571.8	0.062	0.243	0.408	0.159	0.066	0.012	0.136	1.459	0.593
32	0.088	1.205	0.543	24.337	0.985	0.091	18460	201.983	370.289	0.485	1.332	1.629	0.283	0.221	49067.4	0.412	18455.3	0.065	0.257	0.415	0.17	0.063	0.015	0.121	1.356	0.573	31.677	0.983	0.106	24412.2	198.64	425.093	0.458	1.343	1.624	0.277	0.258	59408.4	0.396	24407.4	0.071	0.251	0.449	0.195	0.033	0.005	0.177	1.649	0.621
33	0.069	1.01475	0.50275	17.0505	0.98975	0.06675	14512.6	194.267	313.633	0.5972	1.29125	1.577	0.24675	0.1735	36658.7	0.39	14507.9	0.0535	0.30525	0.4535	0.13875	0.04975	0.0072	0.09275	1.21225	0.54675	25.612	0.987	0.082	18131.2	198.783	354.284	0.5538	1.3155	1.6015	0.258	0.1914	45815.1	0.3945	18126.5	0.05625	0.29525	0.4332	0.14925	0.05225	0.01525	0.12275	1.367	0.57525
34	0.089	1.145	0.528	22.897	0.987	0.083	18456.3	204.72	376.967	0.515	1.317	1.574	0.263	0.218	49453.8	0.381	18451.9	0.069	0.359	0.384	0.124	0.049	0.007	0.115	1.34	0.589	32.511	0.984	0.099	22423.2	222.8	408.967	0.488	1.334	1.587	0.256	0.241	57210.3	0.399	22418.2	0.059	0.237	0.407	0.156	0.046	0.011	0.167	1.612	0.632
35	0.103	1.265	0.558	27.463	0.985	0.094	21207.2	203.666	378.583	0.583	1.337	1.618	0.267	0.242	40895.2	0.417	21202.8	0.069	0.27	0.431	0.2	0.058	0.006	0.102	1.282	0.59	29.758	0.986	0.088	19564.4	226.04	413.75	0.623	1.338	1.618	0.249	0.288	50633.6	0.402	19559.5	0.077	0.283	0.389	0.142	0.058	0.01	0.148	1.546	0.617
36	0.088	1.131	0.53	20.691	0.987	0.086	19395.3	206.233	367.7	0.62	1.329	1.604	0.257	0.203	51125.4	0.401	19390.6	0.058	0.296	0.466	0.11	0.049	0.006	0.123	1.378	0.579	32.094	0.982	0.109	25175.5	222.067	426.7	0.544	1.356	1.632	0.278	0.23	63114.3	0.42	25170.6	0.059	0.264	0.423	0.153	0.063	0.011	0.169	1.597	0.614
37	0.067	1.069	0.514	15.113	0.99	0.068	14834.3	204.5	335.7	0.598	1.319	1.586	0.264	0.165	27629.4	0.414	14830.1	0.059	0.31	0.397	0.148	0.063	0.015	0.093	1.29	0.56	23.758	0.987	0.086	19134.4	224.2	357.983	0.641	1.343	1.625	0.283	0.183	33742.1	0.441	19129.6	0.043	0.228	0.463	0.156	0.062	0.019	0.148	1.488	0.596
38	0.052	0.84	0.473	11.69	0.992	0.054	11529.4	157.253	264.183	0.569	1.271	1.598	0.285	0.252	26054.2	0.436	11524.8	0.068	0.265	0.385	0.159	0.052	0.011	0.075	1.066	0.514	19.033	0.989	0.072	15727.6	161.767	323.6	0.5	1.319	1.575	0.306	0.309	35015.3	0.468	15722.5	0.095	0.251	0.396	0.183	0.066	0.026	0.12	1.342	0.572
39	0.074	1.039	0.509	17.4	0.989	0.072	15851.9	181.85	329.844	0.529	1.32	1.566	0.301	0.239	39403.7	0.439	15847.3	0.052	0.286	0.453	0.15	0.051	0.004	0.094	1.2	0.545	24.167	0.986	0.086	19306.5	197.534	373.333	0.504	1.323	1.597	0.269	0.262	51569.9	0.415	19301.6	0.063	0.267	0.404	0.187	0.071	0.007	0.133	1.46	0.593
40	0.094	1.171	0.538	22.222	0.986	0.089	19967.8	209.84	391.387	0.55	1.33	1.602	0.276	0.197	48656.5	0.413	19963.5	0.06	0.287	0.434	0.15	0.035	0.006	0.123	1.373	0.577	31.77	0.983	0.108	24859.6	220.5	440.65	0.539	1.359	1.648	0.281	0.243	57721.2	0.438	24855	0.065	0.236	0.401	0.194	0.07	0.014	0.178	1.706	0.629
41	0.096	1.186	0.542	22.933	0.986	0.09	20435.3	194.65	387.966	0.512	1.327	1.589	0.295	0.205	49276.4	0.435	20430.7	0.055	0.256	0.43	0.145	0.048	0.01	0.145	1.488	0.597	36.916	0.98	0.124	29253	223.8	429.866	0.546	1.377	1.661	0.318	0.223	64505.5	0.454	29248.3	0.044	0.219	0.414	0.191	0.088	0.021	0.188	1.728	0.633
42	0.097	1.28	0.559	25.377	0.988	0.08	17641.3	194.813	342.45	0.517	1.334	1.61	0.279	0.201	46679	0.425	17636.8	0.046	0.265	0.495	0.159	0.05	0.006	0.111	1.33	0.592	34.346	0.985	0.096	21594.8	208.013	379.2	0.538	1.339	1.631	0.287	0.247	50180.8	0.44	21590	0.053	0.254	0.416	0.198	0.068	0.011	0.181	1.706	0.628
43	0.145	1.485	0.595	37.483	0.98	0.122	28780.6	252.5	408.467	0.626	1.371	1.632	0.265	0.167	69616.7	0.424	28775.9	0.043	0.263	0.468	0.146	0.057	0.006	0.163	1.602	0.614	43.898	0.978	0.134	31903.9	251.833	460.417	0.556	1.369	1.631	0.282	0.206	80379.5	0.399	31899	0.05	0.255	0.396	0.188	0.082	0.019	0.2	1.879	0.65
44	0.0535	0.9822	0.4792	13.3485	0.99225	0.05225	11211.3	167.093	250.533	0.65075	1.2766	1.59267	0.27375	0.232	27063.4	0.4382	11206.9	0.07325	0.2862	0.35575	0.143	0.03725	0.00325	0.078	1.2054	0.56275	21.4005	0.98925	0.07	15414.7	191.707	311.85	0.5514	1.28725	1.567	0.2724	0.2545	38497.6	0.399	15409.7	0.07025	0.276667	0.4436	0.144	0.05025	0.0092	0.1274	1.502	0.59475
45	0.066	0.98	0.514	16.631	0.99	0.063	13707.2	172.6	294.75	0.612	1.305	1.596	0.27	0.206	33155.2	0.394	13702.8	0.059	0.275	0.397	0.157	0.066	0.013	0.085	1.214	0.563	25.85	0.988	0.076	17035.6	195.92	334.667	0.526	1.304	1.601	0.271	0.244	42628.1	0.406	17030.9	0.066	0.269	0.402	0.163	0.035	0.008	0.127	1.466	0.59
46	0.04	0.813	0.443	4.806	0.993	0.047	10208.2	151.445	278.156	0.578	1.283	1.595	0.312	0.164	20910.3	0.499	10203.4	0.053	0.241	0.38	0.163	0.091	0.006	0.055	0.978	0.49	11.518	0.991	0.059	13211.6	163.8	309.956	0.507	1.309	1.62	0.338	0.162	25758.5	0.518	13206.6	0.051	0.228	0.404	0.181	0.086	0.009	0.08	1.182	0.537
47	0.057	0.875	0.464	12.088	0.989	0.062	13613.8	187	300.3	0.531	1.301	1.573	0.265	0.212	39605.2	0.395	13609.4	0.066	0.267	0.372	0.184	0.069	0.01	0.088	1.122	0.525	20.742	0.987	0.085	19115.7	187.68	350.383	0.505	1.338	1.61	0.312	0.256	43162.4	0.444	19110.8	0.067	0.213	0.417	0.215	0.071	0.011	0.129	1.342	0.585
48	0.065	0.94	0.547	15.624	0.99	0.066	14346	222.245	274.983	0.722	1.285	1.602	0.273	0.181	35347.5	0.425	14341.1	0.07	0.298	0.37	0.105	0.066	0.041	0.085	1.101	0.576	21.09	0.988	0.08	17752	199.033	328.666	0.608	1.312	1.603	0.274	0.203	43775.4	0.407	17747.2	0.061	0.267	0.425	0.161	0.076	0.015	0.113	1.28	0.607
49	0.077	1.088	0.516	15.786	0.988	0.079	17873.8	176.1	319.24	0.524	1.339	1.608	0.341	0.237	35208	0.52	17869.5	0.061	0.233	0.39	0.177	0.112	0.024	0.106	1.191	0.56	24.759	0.984	0.099	22966.7	193.517	382.7	0.496	1.36	1.636	0.348	0.241	43276.3	0.518	22961.3	0.048	0.193	0.374	0.161	0.111	0.064	0.146	1.552	0.604
50	0.135	1.384	0.579	30.437	0.979	0.129	30429.8	232.756	466.2	0.521	1.386	1.663	0.323	0.169	67563.4	0.462	30425.4	0.034	0.205	0.433	0.212	0.091	0.019	0.166	1.566	0.609	40.048	0.976	0.147	35349.7	243.28	492.453	0.525	1.42	1.639	0.308	0.217	82316.1	0.473	35344.6	0.054	0.189	0.345	0.216	0.138	0.04	0.219	1.796	0.642
51	0.134	1.452	0.591	34.703	0.981	0.119	27528.4	228.117	434.75	0.518	1.358	1.65	0.279	0.206	70319.5	0.393	27523.8	0.044	0.25	0.44	0.201	0.08	0.01	0.178	1.682	0.627	49.361	0.974	0.156	37360.8	274.983	469.483	0.592	1.407	1.634	0.277	0.22	85791.3	0.429	37356	0.048	0.236	0.449	0.17	0.072	0.018	0.259	2.094	0.676
52	0.122	1.312	0.567	27.199	0.981	0.116	27131.9	211.666	419.133	0.51	1.36	1.659	0.315	0.222	57793.9	0.464	27127.5	0.047	0.227	0.399	0.218	0.107	0.019	0.159	1.534	0.61	41.515	0.977	0.141	33563.1	225.767	461.95	0.544	1.393	1.663	0.324	0.273	74518.8	0.468	33557.9	0.071	0.221	0.368	0.229	0.111	0.034	0.211	1.792	0.641
53	0.158	1.522	0.602	38.349	0.98	0.132	28907.7	214.35	420.933	0.506	1.389	1.651	0.313	0.19	64255.2	0.456	28903.2	0.033	0.2	0.409	0.245	0.109	0.009	0.176	1.625	0.618	44.139	0.976	0.152	34177.6	237.017	465.517	0.477	1.403	1.675	0.32	0.227	75745.6	0.459	34172.8	0.059	0.203	0.38	0.256	0.101	0.015	0.22	1.813	0.644
54	0.169	1.6	0.614	43.205	0.976	0.146	34853.2	241.9	451.233	0.54	1.402	1.687	0.327	0.271	77031.9	0.464	34848.8	0.048	0.178	0.384	0.211	0.106	0.032	0.2	1.752	0.635	52.034	0.972	0.168	40803.4	252.35	503.4	0.495	1.425	1.68	0.337	0.305	88906.4	0.479	40798.4	0.071	0.238	0.354	0.217	0.107	0.032	0.278	2.054	0.672
55	0.1625	1.5535	0.6075	40.0557	0.976	0.1445	34491.9	246.267	474.233	0.5385	1.39125	1.634	0.28875	0.1996	86244.3	0.39575	34487.2	0.047	0.226	0.45475	0.1852	0.07225	0.0104	0.1956	1.7308	0.6324	50.6684	0.9724	0.1642	39825.7	275.667	514.866	0.54975	1.42625	1.61075	0.3075	0.236	99562.3	0.43975	39820.6	0.0515	0.2025	0.39575	0.233	0.1035	0.0198	0.2634	2.0102	0.6672
56	0.162	1.544	0.605	39.265	0.976	0.143	34357	256.12	502.52	0.528	1.393	1.608	0.278	0.227	86330.3	0.409	34352.6	0.048	0.246	0.449	0.162	0.06	0.011	0.188	1.68	0.626	46.713	0.973	0.159	38750.4	240.15	573.826	0.409	1.42	1.582	0.272	0.27	96205.1	0.394	38746	0.069	0.25	0.393	0.175	0.057	0.011	0.26	1.969	0.663
57	0.096	1.18	0.55	22.796	0.986	0.09	20549.2	213.566	417.117	0.554	1.335	1.631	0.264	0.253	53931.9	0.4	20544.8	0.072	0.312	0.465	0.128	0.039	0.011	0.139	1.438	0.587	34.112	0.98	0.122	28829.4	225.917	485.9	0.487	1.368	1.622	0.285	0.272	64096.2	0.429	28824.4	0.094	0.287	0.403	0.153	0.053	0.01	0.194	1.69	0.626
58	0.173	1.623	0.618	44.372	0.976	0.148	35503.2	272.6	430.3	0.624	1.405	1.632	0.296	0.221	79606.4	0.45	35499.4	0.038	0.213	0.42	0.187	0.085	0.029	0.202	1.784	0.639	55.503	0.973	0.165	39792.2	280.1	480.084	0.578	1.419	1.638	0.291	0.272	93002.1	0.412	39787.7	0.068	0.259	0.378	0.173	0.08	0.025	0.255	1.994	0.665
59	0.116	1.314	0.566	29.168	0.983	0.106	24487.8	225.6	365	0.594	1.366	1.618	0.313	0.314	53920.1	0.457	24483.3	0.073	0.237	0.384	0.191	0.082	0.027	0.153	1.595	0.613	43.814	0.979	0.13	30311.8	252.416	412.55	0.587	1.383	1.669	0.299	0.357	67461.5	0.449	30306.9	0.092	0.232	0.362	0.221	0.11	0.027	0.213	1.854	0.648
60	0.113	1.356	0.572	30.767	0.984	0.102	23557.5	219.387	367.883	0.55	1.365	1.644	0.305	0.239	51695	0.45	23553	0.046	0.186	0.374	0.227	0.106	0.014	0.144	1.513	0.601	42.728	0.98	0.121	28116.6	221.053	418.983	0.502	1.38	1.665	0.322	0.266	60061.8	0.472	28112	0.055	0.234	0.378	0.224	0.111	0.027	0.197	1.834	0.647
61	0.032	0.705	0.406	9.456	0.996	0.031	6113.89	130.511	180.245	0.809	1.175	1.555	0.271	0.251	14842	0.439	6109.33	0.102	0.35	0.394	0.095	0.037	0.02	0.042	0.818	0.443	12.544	0.994	0.039	7992.33	133.756	246.8	0.608	1.209	1.535	0.246	0.248	20419.4	0.41	7987.18	0.106	0.417	0.359	0.093	0.022	0.003	0.06	0.953	0.481
63	0.157	1.524	0.603	38.122	0.977	0.14	33362.5	260.1	484.32	0.6	1.392	1.606	0.279	0.175	80710.4	0.421	33358	0.038	0.262	0.44	0.193	0.079	0.019	0.184	1.657	0.623	45.072	0.974	0.158	38284.6	257.55	524.1	0.486	1.409	1.604	0.282	0.255	91928.4	0.412	38279.7	0.051	0.257	0.403	0.2	0.093	0.013	0.229	1.834	0.646
64	0.087	1.111	0.568	21.536	0.987	0.083	18725.9	253.35	337.707	0.746	1.366	1.631	0.269	0.306	55274.4	0.42	18721.4	0.078	0.247	0.352	0.187	0.067	0.017	0.14	1.461	0.588	38.212	0.98	0.122	28287.1	272.483	390.013	0.673	1.378	1.643	0.277	0.347	67926.2	0.418	28282.2	0.117	0.287	0.321	0.185	0.085	0.022	0.187	1.687	0.623
65	0.089	1.139	0.53	21.683	0.987	0.084	18820.1	183.64	376.813	0.496	1.322	1.595	0.266	0.22	46801	0.399	18815.7	0.054	0.255	0.411	0.182	0.055	0.005	0.123	1.377	0.587	32.886	0.981	0.115	26633.4	214.25	413.907	0.512	1.366	1.64	0.29	0.233	58579.9	0.438	26628.5	0.051	0.242	0.449	0.202	0.057	0.006	0.186	1.689	0.627
66	0.081	1.1795	0.536	20.6126	0.9884	0.0754	16791.3	177.4	348.317	0.62925	1.32725	1.6015	0.28375	0.179667	39894.8	0.42775	16787	0.0735	0.2824	0.392	0.16175	0.0698	0.0126	0.1044	1.34525	0.57	27.7812	0.9852	0.0926	21045.1	198.2	373.2	0.5492	1.3495	1.62325	0.28675	0.2916	50285.2	0.41025	21040.1	0.0924	0.2948	0.3726	0.1582	0.0706	0.0114	0.1462	1.476	0.5932
67	0.139	1.5	0.598	37.697	0.982	0.115	26591.6	250.173	426.053	0.602	1.359	1.627	0.271	0.233	71795.1	0.428	26587.2	0.068	0.288	0.358	0.19	0.082	0.028	0.16	1.605	0.615	43.167	0.977	0.141	33608.2	267.067	473.226	0.533	1.393	1.621	0.278	0.311	83414.7	0.417	33603.2	0.069	0.253	0.357	0.2	0.082	0.013	0.202	1.717	0.63
68	0.117	1.275	0.555	26.756	0.982	0.112	26041.5	240.15	383.633	0.639	1.353	1.609	0.295	0.202	60591.8	0.444	26037	0.053	0.293	0.414	0.138	0.057	0.021	0.149	1.472	0.591	36.073	0.978	0.133	31585.3	232.033	451.733	0.521	1.378	1.642	0.305	0.264	70829.6	0.445	31580.3	0.057	0.217	0.386	0.197	0.089	0.014	0.157	1.599	0.612
69	0.068	1.002	0.498	16.871	0.99	0.067	14536.3	185.184	328.84	0.588	1.285	1.569	0.242	0.206	40457.6	0.365	14531.9	0.071	0.35	0.424	0.098	0.042	0.008	0.096	1.242	0.552	25.996	0.986	0.086	19400.3	192.083	383.217	0.517	1.333	1.613	0.271	0.215	48499.6	0.388	19395.4	0.061	0.267	0.435	0.156	0.047	0.009	0.154	1.49	0.597
70	0.088	1.139	0.53	21.751	0.987	0.084	18745.4	174.717	348.917	0.51	1.33	1.59	0.308	0.203	41501.3	0.457	18741.1	0.053	0.24	0.405	0.185	0.094	0.018	0.115	1.331	0.568	25.327	0.984	0.102	23259.3	190.3	391.983	0.503	1.353	1.625	0.311	0.238	50442.8	0.457	23254.5	0.064	0.277	0.381	0.175	0.091	0.023	0.158	1.557	0.607
71	0.123	1.344	0.572	29.381	0.982	0.114	26486.2	203.978	447.911	0.485	1.359	1.626	0.276	0.208	63777.1	0.416	26481.8	0.052	0.282	0.407	0.158	0.049	0.009	0.161	1.562	0.609	40.248	0.977	0.139	33113.3	243.934	440.917	0.553	1.395	1.661	0.288	0.237	76200.7	0.429	33108.8	0.054	0.236	0.445	0.212	0.081	0.012	0.202	1.811	0.644
72	0.069	0.998	0.498	16.022	0.989	0.069	15097.5	193.7	314.85	0.604	1.297	1.585	0.273	0.209	35605.5	0.428	15093	0.055	0.312	0.396	0.18	0.058	0.005	0.086	1.126	0.528	20.588	0.987	0.082	18295.2	172.017	385.467	0.446	1.322	1.589	0.264	0.246	43095	0.401	18290.2	0.062	0.269	0.418	0.166	0.058	0.013	0.124	1.356	0.574
73	0.093	1.17	0.538	22.596	0.986	0.087	19608.6	185.9	390.85	0.492	1.32	1.593	0.273	0.216	47704.6	0.411	19604	0.064	0.251	0.459	0.158	0.066	0.007	0.124	1.388	0.58	32.651	0.982	0.109	25090.3	216.867	383.4	0.531	1.356	1.646	0.276	0.255	58128.3	0.422	25085.1	0.06	0.248	0.404	0.176	0.061	0.028	0.159	1.556	0.607
74	0.095	1.177	0.54	22.5	0.986	0.089	20241.4	223.3	360.483	0.632	1.329	1.604	0.248	0.166	48832.6	0.412	20236.8	0.047	0.294	0.449	0.148	0.053	0.012	0.122	1.357	0.575	30.282	0.982	0.11	25337.4	221.507	436.92	0.527	1.356	1.61	0.296	0.207	57860.9	0.441	25332.4	0.038	0.225	0.484	0.202	0.046	0.006	0.156	1.517	0.601
75	0.114	1.377	0.576	28.534	0.982	0.115	26698.5	237.533	403.347	0.61	1.37	1.595	0.251	0.211	67454	0.389	26694.3	0.055	0.252	0.473	0.137	0.062	0.008	0.157	1.549	0.606	36.83	0.978	0.135	31895	258.9	465.583	0.555	1.374	1.607	0.278	0.227	80835.1	0.405	31890.1	0.072	0.239	0.426	0.17	0.062	0.011	0.214	1.783	0.64
76	0.116	1.306	0.565	27.766	0.983	0.107	24674.8	216.7	406.85	0.532	1.352	1.633	0.283	0.189	59204.7	0.419	24670.5	0.048	0.236	0.464	0.148	0.068	0.017	0.153	1.514	0.601	37.639	0.978	0.132	31344.3	227.267	453.183	0.473	1.388	1.628	0.317	0.206	70120	0.442	31339.4	0.045	0.237	0.433	0.219	0.084	0.023	0.208	1.759	0.637
77	0.05975	0.944	0.4835	14.8768	0.99125	0.0585	12482.6	171.267	282.867	0.62775	1.2805	1.5745	0.2645	0.2136	30728.4	0.4122	12478	0.07	0.32525	0.41225	0.139	0.0325	0.01375	0.0805	1.27525	0.55825	24.7847	0.989	0.07275	16004.5	200.155	319.567	0.599	1.31167	1.581	0.27075	0.2085	39282.8	0.4094	16000	0.04975	0.2404	0.45075	0.18	0.0725	0.01025	0.115	1.497	0.5975
78	0.152	1.529	0.604	39.158	0.979	0.131	30865.3	268.844	407.489	0.604	1.383	1.64	0.285	0.19	73217.7	0.426	30861	0.044	0.295	0.394	0.162	0.106	0.026	0.187	1.715	0.631	50.146	0.974	0.154	36991	275.711	448.222	0.619	1.406	1.654	0.306	0.22	81591.4	0.46	36986.1	0.039	0.246	0.406	0.183	0.082	0.037	0.252	1.978	0.663
79	0.119	1.379	0.577	31.397	0.982	0.112	26078.2	232.12	399	0.631	1.379	1.585	0.279	0.185	65142	0.397	26073.8	0.061	0.304	0.382	0.143	0.069	0.041	0.135	1.598	0.613	37.838	0.977	0.136	32574.2	251.2	436.52	0.583	1.389	1.634	0.284	0.208	74603	0.431	32569.2	0.052	0.264	0.386	0.192	0.095	0.022	0.203	1.822	0.644
80	0.097	1.142	0.518	23.49	0.986	0.091	20824.6	203.347	353.653	0.615	1.318	1.605	0.271	0.209	50949.1	0.419	20820.6	0.073	0.317	0.407	0.146	0.053	0.02	0.135	1.406	0.573	35.889	0.981	0.115	26986.2	249.117	387.627	0.613	1.361	1.644	0.295	0.207	60887.1	0.465	26981.6	0.054	0.196	0.376	0.2	0.073	0.022	0.185	1.644	0.612
81	0.196	1.681	0.624	46.036	0.971	0.169	41587.1	287.85	500.234	0.559	1.418	1.605	0.288	0.215	98259.2	0.434	41583	0.052	0.274	0.358	0.206	0.072	0.014	0.213	1.785	0.639	46.761	0.969	0.177	43773.5	288.4	537.383	0.559	1.436	1.617	0.276	0.325	106702	0.436	43768.8	0.073	0.264	0.378	0.183	0.076	0.017	0.286	2.072	0.674
82	0.146	1.466	0.593	34.947	0.979	0.13	30668.3	242.9	448.767	0.551	1.383	1.635	0.29	0.191	73012.7	0.447	30663.8	0.046	0.278	0.42	0.152	0.044	0.007	0.188	1.704	0.629	48.877	0.973	0.156	37748.2	234.8	505.933	0.538	1.407	1.643	0.301	0.218	83749.8	0.443	37743.3	0.043	0.234	0.392	0.203	0.096	0.015	0.267	2.004	0.666
83	0.075	0.988	0.495	14.68	0.987	0.084	18965.3	197.733	383.133	0.564	1.32	1.591	0.282	0.208	46255.7	0.432	18960.9	0.049	0.28	0.447	0.167	0.078	0.017	0.103	1.171	0.551	20.859	0.983	0.106	24728.8	217.413	417.453	0.55	1.361	1.626	0.293	0.218	56540.3	0.434	24723.9	0.045	0.255	0.418	0.17	0.084	0.017	0.167	1.524	0.602
84	0.063	0.937	0.502	14.701	0.99	0.062	13544.6	176.36	299.88	0.608	1.291	1.595	0.309	0.309	29724.9	0.474	13540.3	0.085	0.245	0.37	0.164	0.082	0.026	0.084	1.119	0.544	21.48	0.988	0.078	17266.1	168.283	359.427	0.509	1.313	1.605	0.311	0.301	37883.1	0.452	17261	0.066	0.252	0.375	0.198	0.068	0.014	0.158	1.502	0.593
86	0.141	1.547	0.599	33.861	0.975	0.147	35592.8	229.867	431.627	0.537	1.397	1.648	0.339	0.254	74470.6	0.48	35588.7	0.049	0.202	0.385	0.216	0.102	0.024	0.194	1.714	0.627	51.184	0.973	0.16	39067.3	242.067	461.853	0.542	1.415	1.651	0.333	0.266	81827.7	0.473	39062.6	0.07	0.205	0.305	0.236	0.118	0.036	0.236	1.873	0.649
87	0.056	0.899	0.471	13.42	0.991	0.055	11888.1	155.917	244.917	0.63	1.289	1.633	0.306	0.252	25928.1	0.444	11883.6	0.064	0.235	0.416	0.181	0.05	0.015	0.076	1.081	0.517	19.914	0.989	0.07	15419	173.383	297.233	0.602	1.316	1.613	0.306	0.246	34161.9	0.448	15414.3	0.057	0.212	0.446	0.19	0.076	0.026	0.105	1.248	0.552
88	0.1355	1.42625	0.587	33.6677	0.9794	0.126	29517	246.067	414.033	0.57225	1.375	1.63567	0.271	0.2105	68005.2	0.3885	29512.6	0.0535	0.27575	0.439	0.1875	0.05025	0.01	0.16475	1.60125	0.6145	43.5857	0.9758	0.146	34758.1	256.883	461.987	0.5836	1.40975	1.649	0.2818	0.26425	78231.6	0.409	34753.1	0.05325	0.2308	0.4068	0.195667	0.073	0.02675	0.20325	1.7515	0.63575
89	0.121	1.331	0.568	29.58	0.982	0.109	25401.4	241.08	403.35	0.573	1.361	1.628	0.286	0.206	60327.5	0.425	25397	0.049	0.279	0.451	0.172	0.065	0.004	0.154	1.545	0.605	44.872	0.978	0.131	30933	259.427	451.784	0.559	1.381	1.633	0.293	0.281	74110.4	0.403	30928.3	0.07	0.243	0.403	0.202	0.058	0.008	0.205	1.818	0.644
90	0.134	1.388	0.575	32.825	0.981	0.119	28053.4	221.853	413.986	0.556	1.362	1.619	0.313	0.185	67289.8	0.41	28048.8	0.055	0.252	0.439	0.186	0.075	0.012	0.162	1.643	0.62	40.721	0.977	0.139	33290.6	245.083	466.707	0.479	1.393	1.636	0.306	0.225	77544.5	0.434	33285.7	0.051	0.236	0.449	0.192	0.062	0.011	0.202	1.806	0.643
91	0.109	1.322	0.566	28.586	0.984	0.102	23356.8	208.44	371.75	0.553	1.352	1.624	0.326	0.219	52264.1	0.443	23352.6	0.049	0.233	0.431	0.194	0.089	0.021	0.136	1.471	0.594	35.419	0.98	0.119	27903	204.534	424.633	0.46	1.37	1.662	0.319	0.291	61442.4	0.452	27898.2	0.061	0.208	0.379	0.226	0.099	0.02	0.172	1.573	0.617
92	0.113	1.309	0.566	28.74	0.984	0.102	23359.4	220.2	366.783	0.59	1.349	1.614	0.289	0.204	52141.6	0.443	23355.3	0.042	0.214	0.388	0.187	0.105	0.028	0.133	1.42	0.586	33.639	0.981	0.117	27259.9	224.017	405.95	0.529	1.37	1.641	0.292	0.281	58843.1	0.463	27255.2	0.059	0.281	0.365	0.169	0.096	0.025	0.173	1.587	0.612
93	0.107	1.253	0.554	26.485	0.984	0.113	26345	244.88	411.034	0.624	1.361	1.601	0.262	0.212	66499.5	0.39	26340.6	0.053	0.25	0.426	0.19	0.065	0.012	0.143	1.479	0.594	37.7	0.98	0.123	28925.3	248.16	441.6	0.546	1.372	1.599	0.255	0.285	74457.3	0.403	28920.3	0.073	0.254	0.44	0.173	0.046	0.009	0.158	1.543	0.606
94	0.101	1.266	0.557	27.269	0.985	0.093	20961.5	208.483	372.284	0.65	1.345	1.627	0.285	0.252	48932.2	0.426	20957.2	0.063	0.268	0.389	0.168	0.06	0.01	0.129	1.407	0.584	31.558	0.982	0.109	25041.1	242.387	395.367	0.648	1.374	1.641	0.279	0.29	59232.4	0.419	25036.5	0.08	0.256	0.338	0.191	0.072	0.011	0.167	1.617	0.618
95	0.034	0.75	0.418	9.122	0.994	0.041	8552.53	106.156	236.667	0.539	1.254	1.579	0.323	0.183	16697.7	0.514	8548.2	0.05	0.219	0.344	0.176	0.117	0.015	0.049	0.807	0.475	10.592	0.992	0.053	11282.3	130.711	289.317	0.562	1.29	1.613	0.306	0.226	21258.7	0.503	11277.7	0.043	0.215	0.406	0.171	0.08	0.011	0.068	0.952	0.484
96	0.076	1.101	0.523	21.204	0.99	0.068	14725.5	157.417	300.773	0.582	1.304	1.587	0.334	0.228	31373	0.483	14721.1	0.066	0.251	0.404	0.164	0.075	0.032	0.098	1.26	0.556	28.101	0.987	0.084	18746.3	173.45	336.6	0.533	1.356	1.608	0.331	0.239	40960.5	0.475	18741.7	0.055	0.229	0.422	0.188	0.079	0.022	0.122	1.386	0.58
97	0.096	1.236	0.551	23.255	0.985	0.096	21957.3	206.25	373.107	0.584	1.336	1.602	0.263	0.248	53513.2	0.4	21952.9	0.056	0.265	0.421	0.162	0.069	0.013	0.121	1.403	0.583	33.147	0.983	0.107	24608.9	212.233	422.133	0.555	1.354	1.63	0.291	0.297	63956	0.423	24604	0.057	0.264	0.398	0.187	0.084	0.016	0.165	1.623	0.617
98	0.09525	1.16125	0.53325	22.2482	0.9876	0.09075	17830.8	195.717	395.1	0.521	1.32725	1.601	0.256	0.203667	50832.1	0.422	17826.6	0.0535	0.258	0.4486	0.1478	0.031	0.00325	0.1132	1.395	0.57925	25.6062	0.9842	0.0996	22884.7	218.633	427.983	0.52825	1.3428	1.59475	0.29675	0.22725	62603	0.4505	22880	0.0725	0.2906	0.39775	0.17325	0.0576	0.01675	0.1576	1.617	0.6155
[truncated: 467 more columns]

## Sheet: 2016-2017
Phenotype ID	M_TEX_1	SE_TEX_1	S_TEX_1	MU3_TEX_1	U_TEX_1	E_TEX_1	TPA_1	H_1	W_1	HWR_1	FDNIC_1	FDIC_1	R_1	PAR_1	HA_1	AC_1	GPA_1	PC1_1	PC2_1	PC3_1	PC4_1	PC5_1	PC6_1	M_TEX_2	SE_TEX_2	S_TEX_2	MU3_TEX_2	U_TEX_2	E_TEX_2	TPA_2	H_2	W_2	HWR_2	FDNIC_2	FDIC_2	R_2	PAR_2	HA_2	AC_2	GPA_2	PC1_2	PC2_2	PC3_2	PC4_2	PC5_2	PC6_2	M_TEX_3	SE_TEX_3	S_TEX_3
01	0.104	1.223	0.545	24.847	0.985	0.095	21718.7	187.675	301.975	0.637	1.346	1.636	0.32	0.116	39120.1	0.485	21713.3	0.046	0.259	0.37	0.153	0.097	0.035	0.115	1.305	0.562	28.554	0.984	0.101	23428.3	186.137	324.762	0.629	1.353	1.643	0.337	0.112	46738.2	0.513	23423.3	0.031	0.206	0.434	0.143	0.132	0.034	0.172	1.612	0.616
02	0.09	1.147	0.533	21.086	0.987	0.084	19023.5	184.15	289.637	0.586	1.34	1.618	0.372	0.124	35401.6	0.564	19018.2	0.043	0.202	0.35	0.148	0.146	0.056	0.104	1.251	0.554	25.895	0.985	0.093	21236.2	184.762	305.84	0.513	1.348	1.618	0.369	0.137	39985.9	0.518	21230.8	0.033	0.178	0.347	0.173	0.144	0.095	0.15	1.469	0.588
03	0.088	1.128	0.529	19.787	0.987	0.083	18951.6	168.725	319.425	0.548	1.34	1.6	0.365	0.142	37194.5	0.546	18946.3	0.04	0.238	0.398	0.184	0.107	0.043	0.103	1.241	0.552	24.967	0.985	0.092	21149.1	159.825	373.788	0.431	1.333	1.612	0.363	0.131	40435	0.544	21144.2	0.026	0.174	0.38	0.227	0.139	0.013	0.184	1.664	0.623
04	0.087	1.146	0.533	21.775	0.988	0.08	17749.3	159.35	311.5	0.516	1.332	1.594	0.372	0.133	34639.3	0.517	17744.4	0.042	0.181	0.401	0.168	0.103	0.038	0.105	1.286	0.561	28.474	0.986	0.09	20479.5	156.28	347.075	0.491	1.341	1.622	0.371	0.126	39765.9	0.535	20474.9	0.03	0.154	0.389	0.205	0.153	0.048	0.188	1.733	0.633
05	0.033	0.609	0.406	6.305	0.995	0.039	8170.54	96.812	209.988	0.461	1.255	1.599	0.408	0.121	14223.9	0.61	8165.07	0.049	0.173	0.353	0.137	0.14	0.086	0.042	0.826	0.444	9.02	0.993	0.046	9853.17	105.6	255.783	0.455	1.285	1.62	0.422	0.119	17441.8	0.603	9848.21	0.042	0.177	0.291	0.194	0.131	0.105	0.102	1.169	0.536
06	0.081	1.156	0.549	18.637	0.988	0.086	19570.3	183.32	338.812	0.597	1.332	1.628	0.334	0.122	39994.1	0.499	19565.1	0.038	0.186	0.387	0.175	0.128	0.054	0.097	1.298	0.578	24.364	0.985	0.097	22303.7	173.3	356.61	0.545	1.359	1.638	0.312	0.12	40291.9	0.462	22298.6	0.037	0.204	0.418	0.198	0.121	0.023	0.191	1.701	0.625
07	0.105	1.252	0.555	25.271	0.985	0.095	21808.4	196.587	352.638	0.581	1.345	1.621	0.314	0.142	45197.2	0.474	21803.2	0.041	0.233	0.339	0.202	0.109	0.02	0.133	1.445	0.589	35.349	0.982	0.112	26074.7	208.738	382.238	0.539	1.354	1.646	0.309	0.128	52512	0.456	26069.7	0.036	0.243	0.439	0.185	0.113	0.017	0.206	1.793	0.647
08	0.093	1.34	0.57	29.194	0.987	0.084	19157.9	184.325	311.55	0.514	1.363	1.617	0.381	0.122	45701.9	0.552	19152.9	0.034	0.184	0.336	0.196	0.171	0.041	0.147	1.509	0.599	38.482	0.982	0.11	22359.8	197.338	383.837	0.485	1.375	1.643	0.379	0.114	51722.3	0.557	22354.9	0.03	0.181	0.296	0.177	0.213	0.064	0.221	1.859	0.649
09	0.097	1.187	0.542	22.125	0.986	0.09	20678.6	176.237	343.35	0.557	1.345	1.599	0.356	0.126	40578.2	0.522	20673.4	0.033	0.196	0.451	0.188	0.081	0.039	0.119	1.344	0.573	29.538	0.983	0.105	24150.2	187.1	367.85	0.511	1.356	1.634	0.35	0.117	46574.6	0.519	24145	0.028	0.174	0.395	0.216	0.17	0.028	0.186	1.69	0.627
10	0.069	0.984	0.491	15.726	0.988	0.066	14695.5	130.375	322.075	0.377	1.306	1.595	0.386	0.132	29742.8	0.549	14690.5	0.032	0.222	0.347	0.233	0.124	0.047	0.091	1.166	0.536	22.468	0.987	0.082	18537.3	144.55	348.238	0.406	1.324	1.598	0.366	0.128	34916.9	0.53	18532.3	0.026	0.156	0.408	0.184	0.152	0.042	0.157	1.544	0.605
11	0.067	0.975	0.492	14.867	0.99	0.065	14374.1	149.637	269.625	0.496	1.308	1.576	0.319	0.139	29994	0.49	14368.9	0.057	0.239	0.339	0.192	0.118	0.024	0.081	1.102	0.523	19.88	0.988	0.075	16683.9	153.35	321.62	0.468	1.313	1.557	0.336	0.138	34104.6	0.477	16678.9	0.042	0.227	0.395	0.202	0.121	0.032	0.155	1.538	0.604
12	0.108	1.281	0.561	26.879	0.985	0.098	22358.2	157.138	335.687	0.497	1.354	1.624	0.376	0.128	45799.8	0.554	22353.1	0.037	0.222	0.335	0.185	0.133	0.047	0.131	1.437	0.589	35.228	0.982	0.11	25604.6	166.975	336.21	0.489	1.367	1.621	0.387	0.122	51471.1	0.559	25599.8	0.032	0.154	0.358	0.189	0.15	0.036	0.217	1.831	0.645
13	0.033	0.649	0.39	6.229	0.995	0.037	7682.37	82.65	237.588	0.369	1.244	1.593	0.389	0.139	16248.9	0.572	7677.12	0.036	0.158	0.405	0.197	0.119	0.032	0.045	0.794	0.44	9.661	0.993	0.047	10040.1	110.433	240.562	0.485	1.287	1.621	0.405	0.128	17274.3	0.591	10035.3	0.04	0.151	0.339	0.202	0.184	0.055	0.109	1.272	0.558
14	0.107	1.25	0.553	26.556	0.984	0.098	22741.5	183.463	352.26	0.464	1.352	1.649	0.357	0.119	47566.2	0.507	22736.5	0.032	0.14	0.371	0.187	0.18	0.041	0.137	1.437	0.587	34.111	0.982	0.11	25740.7	185.05	391.463	0.475	1.363	1.659	0.361	0.109	52615.7	0.521	25735.8	0.03	0.185	0.398	0.189	0.171	0.053	0.173	1.752	0.635
15	0.12	1.326	0.567	28.678	0.983	0.107	24962.5	204.637	395.04	0.496	1.36	1.624	0.32	0.132	52515.7	0.471	24957.3	0.032	0.224	0.358	0.184	0.146	0.038	0.135	1.425	0.584	34.267	0.981	0.115	27022	189.95	407.37	0.47	1.359	1.639	0.343	0.122	53556.3	0.522	27017.2	0.03	0.192	0.395	0.197	0.159	0.037	0.194	1.803	0.641
16	0.105	1.235	0.557	24.53	0.984	0.1	22844.9	236.512	329.2	0.629	1.369	1.618	0.306	0.127	48259.2	0.465	22839.8	0.042	0.18	0.374	0.216	0.147	0.047	0.123	1.365	0.576	30.793	0.981	0.111	25591.5	231.338	320.125	0.671	1.374	1.644	0.318	0.118	58539.9	0.449	25586.5	0.036	0.205	0.366	0.185	0.15	0.078	0.181	1.659	0.624
17	0.127	1.361	0.576	27.719	0.981	0.116	27040.7	235.187	379.533	0.658	1.361	1.632	0.284	0.131	60349	0.438	27035.5	0.032	0.251	0.397	0.181	0.119	0.03	0.146	1.479	0.595	35.7	0.979	0.127	29982.8	229.583	425.075	0.546	1.369	1.651	0.3	0.126	65355.1	0.452	29977.9	0.035	0.215	0.457	0.185	0.083	0.023	0.208	1.767	0.637
18	0.152	1.456	0.591	32.418	0.977	0.139	33653.3	195.062	458.35	0.483	1.396	1.654	0.354	0.125	69987.8	0.482	33648	0.032	0.253	0.41	0.17	0.118	0.034	0.182	1.621	0.617	41.251	0.973	0.158	38912.2	210.387	486.687	0.487	1.409	1.637	0.362	0.114	79409.9	0.519	38907.3	0.025	0.204	0.426	0.175	0.126	0.022	0.221	1.78	0.639
19	0.102	1.264	0.571	24.994	0.984	0.097	22387.2	167.775	443.012	0.448	1.346	1.621	0.351	0.135	46095.6	0.509	22381.9	0.034	0.291	0.373	0.163	0.12	0.041	0.132	1.433	0.587	32.371	0.982	0.12	28532.1	173.863	465.7	0.42	1.371	1.638	0.362	0.12	50534.4	0.522	28527.2	0.032	0.222	0.399	0.189	0.154	0.028	0.207	1.742	0.635
20	0.129	1.368	0.587	27.123	0.979	0.125	29674.5	199.125	400.67	0.527	1.377	1.649	0.318	0.117	51275.6	0.497	29669.2	0.032	0.277	0.38	0.145	0.113	0.071	0.162	1.559	0.608	36.534	0.977	0.139	33300.7	201.3	445.34	0.461	1.387	1.62	0.347	0.114	60731.2	0.508	33295.9	0.028	0.229	0.377	0.147	0.154	0.048	0.186	1.65	0.621
21	0.122	1.29	0.561	25.084	0.98	0.118	27957.5	199.912	362.613	0.536	1.378	1.645	0.368	0.113	52107.9	0.521	27952.4	0.036	0.185	0.364	0.186	0.182	0.054	0.142	1.413	0.584	31.07	0.978	0.131	31191.4	208.337	391.3	0.521	1.387	1.665	0.378	0.109	58614.7	0.522	31186.7	0.026	0.189	0.354	0.174	0.177	0.074	0.208	1.728	0.632
22	0.116	1.312	0.566	28.047	0.983	0.103	23966.4	183.24	394.462	0.539	1.343	1.637	0.305	0.138	53693.4	0.458	23961.6	0.038	0.29	0.396	0.181	0.089	0.019	0.135	1.437	0.587	35.25	0.983	0.102	23774.7	202.762	435.875	0.469	1.344	1.644	0.317	0.142	59306.2	0.47	23769.7	0.033	0.281	0.445	0.141	0.1	0.035	0.223	1.847	0.641
23	0.075	1.038	0.508	17.062	0.989	0.074	16326.4	170.1	387.733	0.437	1.302	1.565	0.33	0.15	46554.7	0.469	16321.4	0.042	0.277	0.413	0.155	0.07	0.02	0.095	1.254	0.553	25.865	0.986	0.088	19788	187.467	386.8	0.458	1.322	1.596	0.339	0.141	52468.3	0.483	19783.1	0.027	0.142	0.331	0.217	0.149	0.029	0.171	1.631	0.619
24	0.085	1.09	0.517	16.225	0.987	0.081	18404	166.95	327.47	0.473	1.325	1.615	0.32	0.124	36798	0.487	18399	0.036	0.188	0.427	0.195	0.083	0.029	0.096	1.164	0.532	22.425	0.986	0.089	20258.1	161.07	358.32	0.452	1.338	1.605	0.333	0.122	40264.9	0.486	20253.4	0.037	0.19	0.39	0.191	0.13	0.035	0.185	1.637	0.616
25	0.16	1.587	0.612	36.074	0.976	0.152	34113.4	243.39	457.07	0.542	1.41	1.616	0.311	0.115	83183.2	0.452	34108.4	0.032	0.268	0.42	0.154	0.082	0.025	0.212	1.78	0.639	51.644	0.97	0.174	43062.8	258.1	527.463	0.459	1.423	1.596	0.328	0.111	93367.2	0.466	43058.1	0.029	0.241	0.379	0.212	0.119	0.022	0.189	1.686	0.627
26	0.147	1.474	0.595	34.572	0.979	0.129	30701.3	241.187	397.613	0.602	1.381	1.661	0.308	0.116	64735.9	0.459	30696.3	0.038	0.24	0.395	0.163	0.12	0.034	0.154	1.538	0.605	39.508	0.978	0.131	31148.7	223.437	424.737	0.509	1.384	1.658	0.325	0.111	62558.8	0.472	31143.9	0.033	0.252	0.387	0.187	0.101	0.051	0.232	1.884	0.651
27	0.167	1.541	0.606	37.263	0.975	0.15	36278.8	239.512	433.437	0.517	1.409	1.684	0.373	0.117	70628.5	0.537	36273.8	0.035	0.198	0.314	0.199	0.182	0.077	0.187	1.665	0.624	44.508	0.972	0.161	39352	232.7	465.937	0.49	1.412	1.683	0.379	0.115	75014	0.529	39347	0.026	0.177	0.353	0.198	0.166	0.05	0.234	1.859	0.649
28	0.136	1.391	0.59	30.709	0.981	0.118	27875.2	232.95	367.79	0.644	1.375	1.661	0.348	0.136	50417.2	0.532	27870	0.043	0.232	0.313	0.17	0.17	0.103	0.159	1.586	0.612	41.362	0.977	0.139	33303.4	229.763	401.99	0.578	1.391	1.682	0.365	0.121	60634.8	0.541	33298.6	0.026	0.15	0.331	0.186	0.194	0.087	0.233	1.868	0.65
29	0.12	1.302	0.565	26.375	0.981	0.113	26629	185.1	417.575	0.421	1.362	1.648	0.356	0.135	52860.8	0.516	26623.8	0.036	0.208	0.369	0.196	0.142	0.035	0.138	1.411	0.584	31.772	0.98	0.124	29498.8	183.275	433.5	0.424	1.378	1.665	0.383	0.127	55442.3	0.545	29493.9	0.035	0.245	0.34	0.227	0.129	0.052	0.178	1.679	0.626
30	0.141	1.477	0.595	34.003	0.978	0.13	31271.5	207.74	440.488	0.49	1.393	1.685	0.367	0.118	59448.5	0.548	31266.3	0.026	0.219	0.357	0.186	0.138	0.049	0.172	1.625	0.618	42.625	0.974	0.152	37311.7	218	467.925	0.436	1.408	1.685	0.382	0.108	65734	0.552	37306.8	0.024	0.179	0.332	0.205	0.192	0.078	0.211	1.772	0.638
31	0.162	1.614	0.617	41.822	0.976	0.142	34131.9	250.325	437.187	0.578	1.397	1.687	0.345	0.123	74144.6	0.512	34126.9	0.033	0.243	0.33	0.177	0.149	0.045	0.194	1.716	0.631	50.726	0.974	0.163	37896.1	247.1	462.43	0.502	1.413	1.697	0.369	0.115	77126.7	0.535	37891.3	0.025	0.189	0.323	0.199	0.175	0.073	0.223	1.836	0.645
32	0.151	1.467	0.593	33.774	0.977	0.134	32250.3	213.463	415.9	0.492	1.39	1.65	0.358	0.117	60350.4	0.533	32245.1	0.028	0.201	0.336	0.2	0.147	0.058	0.174	1.605	0.614	41.49	0.973	0.147	38405.7	210.912	457.038	0.463	1.4	1.683	0.365	0.115	66808.8	0.554	38400.8	0.022	0.175	0.338	0.199	0.184	0.091	0.223	1.824	0.644
33	0.118	1.352	0.572	28.461	0.982	0.109	25470.8	204.06	434.7	0.5	1.363	1.632	0.338	0.128	53733.7	0.51	25465.8	0.042	0.238	0.341	0.174	0.146	0.046	0.15	1.487	0.597	35.593	0.979	0.124	29407.8	213.55	443.26	0.465	1.375	1.649	0.339	0.118	64634.8	0.493	29403	0.026	0.215	0.365	0.204	0.136	0.032	0.217	1.807	0.643
34	0.164	1.537	0.602	38.123	0.976	0.143	34595.4	210.06	428.07	0.497	1.401	1.659	0.373	0.108	62772.4	0.549	34590.4	0.03	0.188	0.315	0.197	0.179	0.065	0.185	1.663	0.621	46.206	0.974	0.154	37584.8	226.462	468.262	0.472	1.407	1.669	0.398	0.107	67777.1	0.566	37580.1	0.028	0.195	0.32	0.206	0.176	0.053	0.222	1.914	0.657
35	0.147	1.451	0.59	35.406	0.978	0.132	31718.7	228.425	429.46	0.504	1.385	1.664	0.325	0.119	64848.3	0.48	31713.8	0.035	0.164	0.344	0.233	0.198	0.042	0.172	1.603	0.614	42.158	0.976	0.146	37273.5	221.08	449.11	0.498	1.407	1.673	0.34	0.113	70449.3	0.49	37268.7	0.022	0.167	0.323	0.21	0.174	0.044	0.226	1.821	0.645
36	0.138	1.346	0.581	26.055	0.979	0.127	30071.7	193.375	410.975	0.487	1.379	1.632	0.311	0.132	54161.4	0.461	30066.8	0.03	0.211	0.361	0.172	0.136	0.041	0.155	1.507	0.6	34.802	0.977	0.138	33027	204.912	430.775	0.478	1.393	1.678	0.368	0.121	58628.6	0.535	33022	0.026	0.182	0.34	0.208	0.152	0.079	0.248	1.953	0.661
37	0.119	1.277	0.56	23.374	0.982	0.109	25644.2	193.187	366.64	0.582	1.376	1.647	0.329	0.119	46544.3	0.493	25639.1	0.035	0.201	0.385	0.195	0.134	0.047	0.132	1.373	0.577	29.711	0.98	0.122	28832.4	224.662	389.3	0.557	1.381	1.664	0.348	0.112	55989.1	0.521	28827.7	0.029	0.194	0.409	0.195	0.136	0.04	0.233	1.854	0.649
38	0.133	1.371	0.577	29.285	0.98	0.114	26699.8	213.687	400.45	0.508	1.365	1.655	0.334	0.125	54983.5	0.497	26694.7	0.03	0.179	0.385	0.224	0.166	0.044	0.142	1.438	0.589	32.766	0.979	0.126	29906.1	215.287	439.95	0.483	1.373	1.66	0.325	0.123	64275	0.505	29901.2	0.032	0.25	0.345	0.161	0.147	0.034	0.211	1.714	0.63
39	0.108	1.239	0.553	23.635	0.984	0.101	23474.4	202.213	342.85	0.56	1.354	1.631	0.334	0.118	47408.5	0.502	23469.4	0.04	0.199	0.335	0.171	0.176	0.045	0.123	1.343	0.573	28.338	0.982	0.111	26022.8	205.41	367.475	0.498	1.363	1.653	0.358	0.112	50022.5	0.524	26018.1	0.032	0.23	0.342	0.177	0.154	0.056	0.188	1.651	0.623
40	0.097	1.227	0.548	18.331	0.985	0.093	21319.5	188.725	373.387	0.487	1.353	1.632	0.338	0.125	46403.3	0.507	21314.5	0.044	0.249	0.399	0.15	0.131	0.051	0.112	1.263	0.569	22.744	0.983	0.103	23982.8	195.9	380.012	0.52	1.347	1.632	0.358	0.119	49943.7	0.528	23977.9	0.03	0.203	0.414	0.166	0.127	0.062	0.167	1.543	0.605
41	0.164	1.539	0.604	28.739	0.976	0.146	35257.3	222.913	418.237	0.541	1.399	1.688	0.393	0.11	65051.1	0.566	35252.3	0.029	0.18	0.34	0.211	0.171	0.056	0.186	1.656	0.622	44.255	0.973	0.159	38751.2	229.512	438.263	0.53	1.409	1.702	0.377	0.11	70180.1	0.553	38746.3	0.024	0.166	0.283	0.206	0.173	0.1	0.206	1.789	0.641
42	0.126	1.37	0.577	30.496	0.982	0.111	25970.2	187.887	349.975	0.537	1.363	1.645	0.348	0.122	43004.7	0.488	25965.2	0.037	0.218	0.317	0.173	0.14	0.034	0.141	1.462	0.593	35.187	0.98	0.12	28345	196.162	371.337	0.463	1.375	1.66	0.336	0.122	54217.2	0.517	28340.1	0.037	0.26	0.393	0.149	0.112	0.033	0.224	1.873	0.651
43	0.166	1.559	0.606	39.198	0.976	0.143	34545.1	255.75	418.312	0.622	1.399	1.668	0.324	0.118	71820.5	0.492	34540.3	0.044	0.25	0.353	0.153	0.115	0.05	0.183	1.67	0.623	46.258	0.975	0.151	36639.4	246.975	444.825	0.58	1.406	1.674	0.343	0.115	74947.9	0.492	36634.6	0.035	0.198	0.356	0.193	0.134	0.028	0.258	1.989	0.664
44	0.128	1.364	0.576	29.314	0.981	0.114	26958.9	194.083	449.067	0.444	1.364	1.639	0.323	0.126	59366.4	0.459	26953.8	0.043	0.24	0.381	0.179	0.096	0.023	0.152	1.586	0.611	41.298	0.978	0.129	30880.3	214.263	472.962	0.466	1.376	1.652	0.338	0.119	64972.8	0.478	30875.5	0.033	0.21	0.399	0.175	0.136	0.041	0.23	1.871	0.651
45	0.073	1.013	0.552	17.392	0.989	0.068	15130.7	174.18	316.29	0.571	1.347	1.605	0.344	0.133	29887.2	0.532	15125.8	0.039	0.221	0.351	0.194	0.155	0.068	0.108	1.245	0.572	27.861	0.985	0.093	21447.4	170.06	345.27	0.474	1.355	1.621	0.354	0.131	42084.2	0.506	21442.6	0.029	0.161	0.409	0.206	0.149	0.06	0.19	1.712	0.629
46	0.087	1.079	0.533	18.248	0.988	0.086	19639.1	175.64	360.525	0.535	1.323	1.628	0.346	0.132	40356.4	0.514	19633.8	0.042	0.182	0.442	0.164	0.112	0.03	0.105	1.209	0.541	23.781	0.986	0.087	19978.3	169.63	396.187	0.444	1.343	1.609	0.375	0.122	43233.1	0.547	19973.4	0.026	0.222	0.4	0.196	0.14	0.033	0.177	1.606	0.612
47	0.085	1.092	0.562	19.496	0.987	0.081	18352	198.463	384.867	0.493	1.317	1.61	0.33	0.136	48884.5	0.485	18347	0.037	0.24	0.416	0.183	0.093	0.011	0.106	1.34	0.588	25.478	0.984	0.095	21988.1	209.937	395.17	0.448	1.357	1.615	0.338	0.129	60807.1	0.496	21983.3	0.027	0.263	0.396	0.17	0.105	0.032	0.201	1.749	0.635
48	0.081	1.05	0.526	20.436	0.987	0.08	18078.5	188.537	302.363	0.579	1.324	1.635	0.316	0.14	38668.1	0.465	18073.5	0.048	0.212	0.373	0.196	0.126	0.018	0.101	1.3	0.559	28.096	0.985	0.095	21545.6	211.67	336.8	0.616	1.338	1.644	0.334	0.122	45445.9	0.491	21540.8	0.038	0.197	0.378	0.184	0.148	0.034	0.153	1.502	0.599
49	0.106	1.221	0.564	24.744	0.984	0.1	22965.1	222.81	330.113	0.653	1.354	1.618	0.326	0.116	46385.6	0.495	22960.3	0.035	0.191	0.358	0.191	0.148	0.04	0.134	1.51	0.595	32.886	0.98	0.119	28122.9	238.09	365.55	0.555	1.391	1.626	0.347	0.107	54571.2	0.52	28118.2	0.032	0.217	0.332	0.193	0.157	0.058	0.196	1.698	0.638
50	0.144	1.422	0.586	33.544	0.978	0.134	32006.6	221.5	474.95	0.546	1.386	1.671	0.323	0.106	67330.9	0.488	32001.7	0.033	0.209	0.385	0.177	0.149	0.044	0.186	1.644	0.621	40.619	0.972	0.162	39616.1	230.225	433.587	0.5	1.415	1.675	0.344	0.096	68741.2	0.508	39611.4	0.025	0.216	0.383	0.165	0.163	0.061	0.262	1.958	0.66
51	0.172	1.605	0.621	42.923	0.974	0.156	37814.5	283.95	421.58	0.726	1.411	1.654	0.341	0.109	78161.6	0.508	37809.6	0.039	0.26	0.365	0.147	0.135	0.033	0.219	1.849	0.648	58.073	0.97	0.177	43576.5	249.637	510.775	0.542	1.429	1.648	0.321	0.11	85324.2	0.491	43571.8	0.027	0.209	0.423	0.157	0.151	0.037	0.246	1.919	0.655
52	0.12	1.288	0.574	26.013	0.982	0.113	26571.7	203.26	395.24	0.489	1.363	1.641	0.329	0.118	53549	0.496	26566.8	0.038	0.229	0.368	0.155	0.118	0.027	0.142	1.523	0.601	37.721	0.979	0.126	29932.6	223.537	439.275	0.512	1.373	1.671	0.334	0.112	64552.5	0.501	29927.8	0.029	0.208	0.395	0.169	0.116	0.023	0.181	1.619	0.628
53	0.129	1.369	0.577	29.736	0.98	0.124	29264.8	217.275	411.613	0.569	1.369	1.618	0.297	0.118	66980.7	0.463	29259.9	0.038	0.324	0.379	0.137	0.09	0.027	0.141	1.447	0.601	34.289	0.98	0.122	28884.9	201.02	444.025	0.414	1.375	1.633	0.356	0.112	68004.1	0.489	28880	0.032	0.21	0.394	0.2	0.112	0.017	0.233	1.853	0.661
54	0.155	1.51	0.6	36.551	0.977	0.136	32637.2	236.163	481.31	0.452	1.391	1.63	0.333	0.123	68287.2	0.473	32632.7	0.033	0.245	0.402	0.187	0.125	0.025	0.169	1.612	0.616	43.406	0.976	0.142	33886.7	226.187	461.137	0.495	1.394	1.662	0.334	0.113	70484.3	0.502	33881.8	0.031	0.223	0.426	0.166	0.114	0.03	0.276	2.052	0.671
55	0.098	1.161	0.531	21.755	0.985	0.092	21230.8	192.4	323.82	0.586	1.341	1.65	0.345	0.125	42842.8	0.5	21225.9	0.044	0.277	0.35	0.171	0.085	0.035	0.119	1.318	0.563	29.05	0.983	0.106	24562.3	177.312	354.538	0.489	1.356	1.63	0.331	0.128	49087.2	0.495	24557.4	0.042	0.185	0.382	0.19	0.135	0.046	0.222	1.836	0.646
56	0.119	1.31	0.565	27.377	0.982	0.109	25409	202.21	421.887	0.512	1.359	1.633	0.311	0.125	56256	0.446	25403.9	0.038	0.26	0.442	0.144	0.086	0.01	0.154	1.538	0.604	39.967	0.98	0.12	28358	203.45	468.15	0.445	1.367	1.617	0.324	0.12	67123	0.475	28353.2	0.034	0.264	0.412	0.177	0.074	0.016	0.253	1.966	0.661
57	0.104	1.236	0.548	25.514	0.985	0.094	21584.4	187.575	377.613	0.507	1.334	1.592	0.307	0.13	41789.5	0.474	21579.5	0.038	0.23	0.419	0.193	0.08	0.023	0.105	1.357	0.572	31.413	0.985	0.092	21066.8	208.863	398.212	0.53	1.345	1.605	0.304	0.139	55910	0.457	21061.9	0.038	0.288	0.46	0.124	0.066	0.02	0.201	1.749	0.634
58	0.084	1.311	0.564	19.981	0.988	0.078	17487.6	196.875	325.9	0.533	1.351	1.606	0.331	0.115	34910.2	0.513	17482.7	0.036	0.205	0.386	0.161	0.134	0.042	0.087	1.367	0.574	21.781	0.987	0.094	17964.9	194.175	352.525	0.481	1.347	1.608	0.314	0.117	37554.3	0.473	17960.1	0.032	0.237	0.458	0.144	0.102	0.034	0.193	1.72	0.631
59	0.156	1.495	0.598	34.829	0.976	0.14	33749.4	233.77	441.425	0.556	1.399	1.67	0.301	0.112	62747.9	0.461	33744.3	0.039	0.267	0.34	0.188	0.151	0.033	0.185	1.656	0.622	44.225	0.973	0.158	38527.3	228.488	459.15	0.577	1.413	1.661	0.32	0.107	71000.9	0.503	38522.4	0.028	0.186	0.393	0.182	0.142	0.042	0.218	1.771	0.636
60	0.161	1.522	0.603	36.032	0.976	0.144	34674.5	232.662	431.17	0.538	1.4	1.666	0.353	0.106	68714.2	0.517	34669.5	0.033	0.211	0.389	0.17	0.119	0.061	0.19	1.687	0.627	46.219	0.973	0.16	38978.8	241.2	454.59	0.508	1.416	1.672	0.35	0.106	74800.8	0.522	38974.1	0.022	0.206	0.35	0.207	0.171	0.069	0.216	1.775	0.651
61	0.089	1.142	0.531	20.79	0.987	0.082	18633	156.412	330.187	0.456	1.333	1.597	0.366	0.138	36307.3	0.522	18627.9	0.041	0.221	0.409	0.205	0.113	0.036	0.103	1.26	0.556	26.789	0.986	0.09	20476.4	167.75	361.6	0.435	1.333	1.598	0.344	0.131	40479.5	0.508	20471.4	0.036	0.244	0.363	0.17	0.121	0.045	0.171	1.62	0.617
63	0.151	1.467	0.593	33.453	0.977	0.138	33081.4	234.73	433.62	0.512	1.391	1.638	0.302	0.125	75767.9	0.427	33076.3	0.035	0.253	0.385	0.214	0.087	0.02	0.173	1.607	0.615	42.144	0.975	0.149	35946.7	239.975	480.725	0.576	1.399	1.622	0.303	0.125	80396.2	0.457	35941.9	0.031	0.25	0.424	0.185	0.105	0.026	0.153	1.464	0.593
64	0.1	1.188	0.541	22.176	0.985	0.095	21635.1	214.775	326.175	0.573	1.349	1.629	0.295	0.131	47799.6	0.465	21630.1	0.042	0.2	0.416	0.184	0.117	0.041	0.126	1.333	0.57	28.712	0.982	0.113	26460.5	207.51	347.1	0.621	1.355	1.642	0.318	0.118	50428.9	0.523	26455.8	0.035	0.194	0.422	0.185	0.121	0.072	0.17	1.585	0.613
65	0.102	1.217	0.547	23.974	0.985	0.094	21434.2	184.81	365.825	0.529	1.341	1.605	0.281	0.135	47768.5	0.44	21429.3	0.041	0.28	0.431	0.172	0.085	0.011	0.127	1.378	0.576	27.843	0.982	0.111	25778.8	192.02	387.862	0.493	1.358	1.629	0.302	0.124	47790.2	0.458	25774.1	0.039	0.278	0.377	0.132	0.108	0.024	0.195	1.711	0.629
66	0.134	1.409	0.585	31.862	0.98	0.119	27947	203.56	409.83	0.501	1.358	1.651	0.302	0.126	58316.6	0.453	27942	0.032	0.202	0.396	0.211	0.115	0.026	0.154	1.533	0.604	39.015	0.981	0.13	27120	197.45	432.187	0.471	1.375	1.645	0.322	0.124	63165.9	0.461	27115.2	0.028	0.236	0.44	0.155	0.113	0.028	0.244	1.941	0.659
67	0.137	1.413	0.583	32.06	0.98	0.122	28916.7	228.3	444.312	0.545	1.374	1.643	0.317	0.133	61467.8	0.471	28911.7	0.042	0.239	0.36	0.187	0.114	0.035	0.147	1.495	0.598	38.784	0.979	0.127	29902.7	217.22	447.725	0.51	1.377	1.664	0.327	0.128	65714.5	0.494	29897.9	0.033	0.231	0.347	0.173	0.132	0.045	0.223	1.815	0.641
68	0.102	1.18	0.54	21.172	0.983	0.105	24617.2	177.225	382.238	0.46	1.359	1.636	0.339	0.12	45935	0.493	24612.3	0.039	0.252	0.411	0.2	0.097	0.028	0.118	1.298	0.564	26.384	0.982	0.115	26953	185.05	415.775	0.432	1.363	1.648	0.353	0.12	51607.9	0.484	26948	0.03	0.168	0.392	0.182	0.134	0.041	0.194	1.684	0.627
69	0.115	1.297	0.562	27.339	0.983	0.104	23978	227.712	332.27	0.581	1.352	1.63	0.291	0.127	50784.8	0.452	23973.3	0.044	0.269	0.398	0.139	0.09	0.023	0.13	1.412	0.583	33.583	0.982	0.112	26108	214.912	397	0.554	1.354	1.642	0.311	0.122	54223.4	0.494	26103.1	0.032	0.225	0.367	0.181	0.139	0.043	0.201	1.748	0.634
70	0.11	1.268	0.558	25.738	0.984	0.101	23234.7	176.725	363.325	0.498	1.353	1.641	0.368	0.12	42117.6	0.57	23229.7	0.031	0.182	0.392	0.18	0.133	0.04	0.107	1.244	0.548	26.368	0.985	0.096	22144.9	147.55	377.988	0.494	1.344	1.648	0.375	0.116	39624.4	0.565	22140.2	0.035	0.213	0.377	0.168	0.132	0.07	0.151	1.487	0.608
71	0.144	1.455	0.592	33.894	0.979	0.127	30252.5	227.163	387	0.538	1.385	1.669	0.331	0.119	58315.8	0.507	30247.5	0.028	0.216	0.355	0.181	0.127	0.06	0.171	1.621	0.617	43.572	0.976	0.144	34477.3	224.487	425.225	0.532	1.394	1.688	0.356	0.115	65447.3	0.528	34472.4	0.027	0.167	0.415	0.187	0.151	0.072	0.279	2.046	0.671
72	0.124	1.348	0.573	29.021	0.982	0.113	26350.2	209.2	386.42	0.533	1.363	1.639	0.293	0.119	57622.2	0.467	26345.1	0.044	0.302	0.379	0.174	0.089	0.014	0.133	1.405	0.582	32.412	0.981	0.116	27159.6	194.312	428.14	0.449	1.361	1.636	0.32	0.114	59320.4	0.489	27154.9	0.026	0.255	0.433	0.155	0.115	0.022	0.209	1.806	0.646
73	0.118	1.331	0.569	29.429	0.983	0.104	24143	218.588	345.9	0.669	1.36	1.637	0.313	0.118	46117	0.518	24137.9	0.04	0.201	0.336	0.202	0.157	0.05	0.129	1.413	0.583	34.22	0.982	0.111	25705.8	209.275	387.58	0.548	1.347	1.635	0.333	0.11	48073.8	0.501	25701	0.028	0.156	0.417	0.215	0.114	0.053	0.174	1.613	0.615
74	0.115	1.292	0.562	24.735	0.983	0.106	24527.9	200.988	356.11	0.583	1.36	1.632	0.313	0.12	45923.2	0.48	24522.9	0.035	0.229	0.381	0.172	0.108	0.058	0.127	1.378	0.579	30.679	0.981	0.118	27682.4	197.588	411.12	0.518	1.365	1.653	0.321	0.114	53377.2	0.505	27677.8	0.026	0.197	0.427	0.16	0.103	0.033	0.226	1.841	0.647
75	0.162	1.518	0.599	36.654	0.976	0.144	34836.4	264.3	442.375	0.622	1.399	1.656	0.307	0.12	73438.1	0.474	34831.4	0.039	0.276	0.334	0.164	0.145	0.022	0.196	1.71	0.627	48.688	0.972	0.162	39819	276.637	457.95	0.607	1.411	1.65	0.333	0.117	80853	0.487	39814.3	0.034	0.257	0.371	0.183	0.125	0.043	0.241	1.897	0.654
76	0.16	1.517	0.601	36.419	0.976	0.142	34308.8	248.988	438.175	0.581	1.396	1.653	0.322	0.13	74683.8	0.493	34304	0.045	0.287	0.352	0.153	0.113	0.034	0.145	1.547	0.619	39.51	0.979	0.127	30217.5	232.83	473.975	0.556	1.378	1.623	0.346	0.126	73608.6	0.492	30212.6	0.035	0.212	0.432	0.212	0.117	0.03	0.223	1.796	0.641
77	0.128	1.452	0.589	30.549	0.981	0.114	26739.4	210.88	421.9	0.552	1.348	1.645	0.308	0.131	64388.3	0.459	26734.5	0.049	0.299	0.381	0.147	0.102	0.038	0.16	1.548	0.601	41.824	0.978	0.132	31639	202.037	444.25	0.499	1.385	1.645	0.323	0.133	64469	0.477	31634.1	0.029	0.242	0.328	0.195	0.14	0.056	0.182	1.659	0.623
78	0.122	1.335	0.582	28.686	0.982	0.11	25726.7	250.51	395.14	0.648	1.367	1.624	0.293	0.127	58799.2	0.452	25721.9	0.047	0.268	0.378	0.166	0.114	0.019	0.146	1.495	0.608	41.369	0.98	0.123	29000.2	217.413	452.19	0.55	1.372	1.637	0.303	0.125	63270.5	0.467	28995.5	0.032	0.236	0.385	0.207	0.121	0.023	0.241	1.892	0.658
79	0.1	1.265	0.556	24.729	0.984	0.098	22660.9	226.513	401.163	0.591	1.347	1.616	0.296	0.133	51253.5	0.447	22656	0.042	0.287	0.401	0.17	0.071	0.018	0.119	1.303	0.565	26.639	0.981	0.114	26697.1	193.05	405.325	0.468	1.357	1.647	0.322	0.12	57155.5	0.475	26692.2	0.031	0.2	0.437	0.208	0.102	0.022	0.18	1.615	0.617
80	0.119	1.372	0.575	26.344	0.982	0.11	25736.9	211.49	366.263	0.516	1.378	1.621	0.355	0.118	50126.6	0.511	25731.8	0.035	0.236	0.382	0.204	0.114	0.023	0.158	1.532	0.602	38.551	0.978	0.136	32415	212.375	374.187	0.602	1.395	1.656	0.377	0.109	59698.4	0.534	32410.1	0.026	0.164	0.358	0.205	0.159	0.051	0.234	1.88	0.652
81	0.146	1.533	0.618	31.768	0.978	0.131	31508.7	221.463	471.188	0.545	1.387	1.658	0.332	0.12	64410.5	0.495	31503.7	0.036	0.23	0.357	0.196	0.123	0.034	0.193	1.783	0.638	39.984	0.972	0.174	39390.4	223.92	464.038	0.423	1.426	1.646	0.365	0.108	69473	0.504	39385.8	0.028	0.231	0.344	0.205	0.14	0.042	0.177	1.6	0.614
82	0.132	1.469	0.594	33.672	0.98	0.119	28154.6	212.78	439.04	0.482	1.387	1.662	0.312	0.12	65103.7	0.449	28149.7	0.033	0.249	0.394	0.189	0.137	0.024	0.151	1.503	0.6	36.522	0.978	0.138	31197.3	207.212	479.39	0.431	1.389	1.609	0.324	0.12	71266	0.467	31192.5	0.032	0.228	0.4	0.144	0.097	0.031	0.248	1.926	0.657
83	0.148	1.446	0.59	32.582	0.977	0.137	32759.1	236.687	405.288	0.548	1.395	1.673	0.336	0.121	62024.8	0.527	32754.3	0.027	0.185	0.368	0.211	0.164	0.04	0.172	1.591	0.613	40.677	0.975	0.151	36503.9	229.937	436.06	0.496	1.401	1.67	0.343	0.112	67595.7	0.54	36499.1	0.025	0.2	0.338	0.206	0.165	0.037	0.233	1.926	0.657
84	0.124	1.314	0.566	26.656	0.981	0.115	27281.9	202.375	391.612	0.527	1.372	1.65	0.341	0.122	54563.1	0.494	27277	0.039	0.23	0.367	0.177	0.122	0.051	0.146	1.462	0.591	34.478	0.979	0.128	30394.5	196.538	427.288	0.48	1.377	1.665	0.359	0.116	57568.3	0.528	30389.5	0.028	0.193	0.383	0.221	0.159	0.036	0.209	1.74	0.634
86	0.135	1.396	0.582	32.1	0.98	0.119	28204.9	182.29	428.8	0.456	1.37	1.651	0.373	0.114	55954.4	0.532	28200	0.029	0.212	0.345	0.176	0.151	0.055	0.154	1.564	0.608	40.867	0.979	0.129	30640.8	180.437	460.212	0.42	1.386	1.657	0.37	0.106	56386.6	0.527	30635.8	0.02	0.158	0.408	0.234	0.145	0.04	0.202	1.742	0.634
87	0.117	1.312	0.566	27.788	0.983	0.106	24566.6	220.05	360.25	0.615	1.363	1.628	0.289	0.139	53443.9	0.443	24561.8	0.043	0.236	0.396	0.198	0.101	0.045	0.133	1.429	0.587	34.151	0.982	0.115	26817.3	215.337	373.963	0.534	1.374	1.645	0.319	0.127	54215.5	0.491	26812.6	0.033	0.2	0.397	0.17	0.147	0.041	0.195	1.718	0.631
88	0.082	1.087	0.52	18.532	0.988	0.079	17743.3	175.288	333.825	0.512	1.33	1.583	0.316	0.143	38676.3	0.472	17738.3	0.047	0.283	0.435	0.155	0.092	0.028	0.099	1.223	0.547	25.047	0.986	0.089	20128.8	167.29	363.025	0.53	1.317	1.621	0.338	0.137	41626.8	0.515	20124.2	0.036	0.231	0.391	0.144	0.108	0.021	0.166	1.592	0.613
89	0.112	1.281	0.56	26.46	0.983	0.102	23626.9	224.17	406.163	0.526	1.352	1.628	0.306	0.125	51629	0.467	23621.8	0.038	0.239	0.404	0.143	0.096	0.034	0.152	1.53	0.603	39.095	0.982	0.128	25516.4	227.437	388.012	0.488	1.363	1.626	0.332	0.123	59334.7	0.473	25511.7	0.031	0.272	0.388	0.173	0.104	0.025	0.214	1.795	0.639
90	0.081	1.065	0.512	18.288	0.988	0.078	17409.5	151.737	379.475	0.437	1.31	1.571	0.303	0.141	33945	0.466	17404.4	0.044	0.232	0.421	0.164	0.095	0.006	0.09	1.216	0.546	24.688	0.987	0.088	17040.4	181.512	350.637	0.479	1.327	1.571	0.295	0.134	43667.2	0.47	17035.6	0.043	0.224	0.398	0.167	0.073	0.019	0.184	1.69	0.627
91	0.108	1.248	0.553	24.696	0.984	0.099	22851.1	187.3	381.988	0.528	1.348	1.621	0.346	0.12	47119.7	0.521	22846.2	0.038	0.19	0.33	0.172	0.149	0.052	0.123	1.353	0.573	29.732	0.983	0.108	25164.5	180.512	416.462	0.416	1.361	1.637	0.354	0.114	50117.9	0.532	25159.6	0.026	0.166	0.359	0.218	0.168	0.061	0.197	1.715	0.636
92	0.101	1.207	0.545	23.176	0.986	0.088	19944.6	192.562	336.89	0.515	1.336	1.603	0.331	0.125	43706.1	0.49	19939.6	0.046	0.252	0.369	0.178	0.109	0.031	0.118	1.334	0.57	29.267	0.984	0.098	22600.9	184.86	388.962	0.534	1.343	1.62	0.338	0.12	44931.4	0.505	22596.1	0.038	0.184	0.425	0.187	0.112	0.033	0.174	1.587	0.611
93	0.082	1.248	0.553	22.295	0.988	0.078	17492.8	211.34	298.375	0.697	1.347	1.625	0.304	0.154	39805.2	0.437	17487.8	0.042	0.221	0.404	0.172	0.135	0.043	0.116	1.433	0.587	35.031	0.985	0.091	20621.6	214.89	350.93	0.652	1.352	1.634	0.316	0.15	45066.9	0.466	20616.6	0.041	0.221	0.37	0.186	0.133	0.051	0.215	1.821	0.644
94	0.084	1.098	0.52	19.537	0.987	0.08	17857.1	180.388	306.25	0.597	1.33	1.604	0.323	0.15	37879.1	0.476	17852.1	0.047	0.257	0.389	0.164	0.093	0.013	0.079	1.167	0.533	20.078	0.989	0.072	16048.8	159.89	354.5	0.468	1.316	1.572	0.298	0.149	36496.2	0.438	16043.9	0.045	0.262	0.455	0.153	0.075	0.011	0.174	1.633	0.618
95	0.096	1.102	0.519	18.546	0.983	0.102	23817.4	188.37	374.475	0.525	1.368	1.654	0.358	0.108	44974.3	0.521	23812.4	0.035	0.186	0.355	0.197	0.183	0.034	0.113	1.231	0.547	24.157	0.982	0.113	26376.3	187.11	410.325	0.485	1.37	1.644	0.351	0.104	49978.4	0.517	26371.7	0.025	0.15	0.365	0.21	0.171	0.061	0.173	1.564	0.609
96	0.134	1.411	0.584	32.12	0.981	0.115	27291.7	186.312	384.225	0.475	1.369	1.641	0.374	0.121	49430	0.526	27286.7	0.045	0.182	0.27	0.202	0.203	0.064	0.151	1.519	0.601	38.117	0.979	0.127	30182.3	183.55	419.388	0.404	1.382	1.637	0.381	0.114	52291.8	0.566	30177.4	0.029	0.185	0.338	0.199	0.152	0.076	0.186	1.667	0.62
97	0.113	1.349	0.572	29.938	0.984	0.101	23185.8	201.6	350.075	0.543	1.354	1.642	0.339	0.131	48326.3	0.496	23180.6	0.04	0.269	0.358	0.166	0.111	0.031	0.138	1.469	0.593	37.151	0.981	0.118	27324.2	188.087	419.99	0.443	1.368	1.639	0.332	0.136	60780.8	0.503	27319.3	0.036	0.206	0.433	0.204	0.133	0.032	0.228	1.873	0.65
98	0.131	1.409	0.584	32.552	0.982	0.114	26666.3	214.475	387.33	0.54	1.358	1.639	0.319	0.12	52412.8	0.467	26661.2	0.041	0.227	0.406	0.163	0.095	0.044	0.153	1.554	0.607	41.025	0.98	0.127	29938.4	212.45	429.33	0.451	1.373	1.654	0.32	0.116	53908.7	0.475	29933.5	0.031	0.228	0.394	0.194	0.145	0.025	0.25	1.977	0.663
[truncated: 498 more columns]

## Sheet: Explain of phenotypic traits
Side-view traits	Histogram texture traits	Mean value of whole plant in side view	M_TEX_SV
		Standard error of whole plant in side view	SE_TEX_SV
		Smoothness of whole plant in side view	S_TEX_SV
		Third moment of whole plant in side view	MU3_TEX_SV
		Uniformity of whole plant in side view	U_TEX_SV
		Entropy of whole plant in side view	E_TEX_SV
	Plant morphological traits	Total projected area in side view	TPA_SV
		Plant vertical height in side view	H_SV
		Plant width in side view	W_SV
		The ratio of height and width of whole plant in side view	HWR_SV
		Fractal dimension without image cropping of whole plant in side view	FDNIC_SV
		Fractal dimension with image cropping of whole plant in side view	FDIC_SV
		Total projected area / bounding rectangle area ratio in side view	R_SV
		Perimeter / projected area ratio of whole plant in side view	PAR_SV
		Convex hull area of whole plant in side view	HA_SV
		Total projected area / convex hull area of whole plant in side view	AC_SV
		Green projecte area in side view	GPA_SV
		Plant compactness of whole plant traits in side view	PC1_SV
		Plant compactness of whole plant traits in side view	PC2_SV
		Plant compactness of whole plant traits in side view	PC3_SV
		Plant compactness of whole plant traits in side view	PC4_SV
		Plant compactness of whole plant traits in side view	PC5_SV
		Plant compactness of whole plant traits in side view	PC6_SV
	Biomass traits	Fresh weight	FW
		Dry weight	DW
	Growth related traits		a_linear_SV
			b_linear_SV
			a_power_SV
			b_power_SV
			a_Exp_SV
			b_Exp_SV
			a_log_SV
			b_log_SV
			a_quadratic_SV
			b_quadratic_SV
			c_quadratic_SV
			a_sin_SV
			b_sin_SV
			c_sin_SV
			d_sin_SV
Top-view traits	Color traits	Green color value in top view	GCV_TV
	Histogram texture traits	Mean value of whole plant in top view	M_TEX_TV
		Standard error of whole plant in top view	SE_TEX_TV
		Smoothness of whole plant in top view	S_TEX_TV
		Third moment of whole plant in top view	MU3_TEX_TV
		Uniformity of whole plant in top view	U_TEX_TV
		Entropy of whole plant in top view	E_TEX_TV
	Plant morphological traits	Total projected area in top view	TPA_TV
		Plant vertical height in top view	H_TV
		Plant width in top view	W_TV
		The ratio of height and width of whole plant in top view	HWR_TV
		Fractal dimension without image cropping of whole plant in top view	FDNIC_TV
		Fractal dimension with image cropping of whole plant in top view	FDIC_TV
		Total projected area / bounding rectangle area ratio in top view	R_TV
		Perimeter / projected area ratio of whole plant in top view	PAR_TV
		Convex hull area of whole plant in top view	HA_TV
		Total projected area / convex hull area of whole plant in top view	AC_TV
		Green projecte area in top view	GPA_TV
	Growth related traits		a_linear_TV
			b_linear_TV
			a_power_TV
			b_power_TV
			a_Exp_TV
			b_Exp_TV
			a_log_TV
			b_log_TV
			a_quadratic_TV
			b_quadratic_TV
			c_quadratic_TV
			a_sin_TV
			b_sin_TV
			c_sin_TV
			d_sin_TV
T1 … _T12 means the No. of time point
